# Supplementary material for: Transcriptomic profiles of Clostridium ljungdahlii during lithotrophic growth with syngas or H2 and CO2 compared to organotrophic growth with fructose
Source: Sci Rep. 2017 Oct 13;7:13135. doi: 10.1038/s41598-017-12712-w (PMC5640608; doi:10.1038/s41598-017-12712-w)
Supplement: Supplementary file 2 — Supplementary Tables (S1- S16) [file 41598_2017_12712_MOESM2_ESM.xlsx]

## Sheet: Table S1
	Supplementary Table S1. Differentially regulated genes, ranked by fold change.
			RNAseq				Microarray (H2+CO2 versus fructose)				Microarray (Syngas versus fructose)
Formula	Fold Change	Gene	fold change	p-value	H2+CO2 log2	fructose log2	fold change	p-value	H2+CO2 log2	fructose log2	fold change	p-value	Syngas log2	Functional Annotation
121.779	121.779	CLJU_RS18938	75.803	0.00529	6.91101	0.66681	38.121	0.000882	10.576	5.3234	121.779	1.65e-06	12.2515	sodium/malate symporter
74.977	74.9771	CLJU_RS18940	45.529	0.00056	7.32762	1.81889	29.979	0.000258	12.1912	7.28526	74.977	1.25e-06	13.5136	malate oxidoreductase, NADP-dependent, and oxaloacetate decarboxylase
66.911	66.911	CLJU_RS06880	66.911	0.00225	7.01393	0.94975	25.239	0.00256	9.31294	4.65535	1.504	0.683	5.24373	protein of unknown function DUF3793, frameshifted
64.521	64.521	CLJU_RS14525	64.521	4.52e-06	8.72192	2.71021	46.453	0.00108	14.1469	8.60919	20.369	8.16e-06	12.9575	membrane protein, major facilitator superfamily
60.127	60.127	CLJU_RS09630	17.032	undef	1.66149	-2.42876	10.604	0.00656	7.31659	3.91004	60.127	0.000108	9.81998	ABC transporter, ATP-binding protein
47.339	47.339	CLJU_RS12410	47.339	0.037	3.91973	-1.64524	19.58	0.00175	8.96911	4.67779	4.214	9.01e-05	6.75284	peptidase, M15 family
40.386	40.386	CLJU_RS06875	40.386	0.000154	9.66488	4.32907	16.645	0.0017	13.8225	9.76545	1.573	0.608	10.4188	flavodoxin, short form, putative
39.376	39.376	CLJU_RS14520	39.376	0.00158	11.6322	6.33292	12.738	0.000444	13.9488	10.2776	7.509	2.6e-05	13.1861	protein of unknown function YgeA
38.561	38.561	CLJU_RS09460	35.453	4.82e-06	7.30231	2.15447	38.561	0.000718	10.1982	4.92916	8.059	0.000371	7.93978	tripeptide aminopeptidase T
38.199	38.199	CLJU_RS16580	26.965	0.000308	8.12465	3.3716	38.199	0.0012	8.35581	3.10032	33.257	2.49e-05	8.1559	channel protein, hemolysin III family
#VALUE!	37.0042	CLJU_RS10610	undef	undef	undef	undef	4.328-1	0.00934	4.62054	6.7344	37.004	5.93e-06	11.944	L-lactate transporter, putative
#VALUE!	33.486	CLJU_RS10605	1.368-1	0.237	0.157	0.60947	3.427-1	0.00335	4.29151	6.06865	33.486	5.61e-06	11.1341	lactate racemase
33.259	33.259	CLJU_RS15850	23.806	0.0235	4.97202	0.39873	33.259	0.00067	9.70245	4.64675	24.632	1.44e-06	9.26921	amidase_6 domain protein
30.701	30.701	CLJU_RS12585	30.701	0.00225	5.09805	0.15782	5.06	0.0015	9.70282	7.36352	4.952	2.73e-06	9.67142	conserved hypothetical protein
29.47	29.47	CLJU_RS19730	29.47	0.000692	7.43023	2.54904	22.352	0.000558	12.1361	7.65374	11.578	1.53e-05	11.187	ABC transporter, ATP-binding protein
29.138	29.1384	CLJU_RS16465	2.153	0.151	3.31846	2.21206	3.259	0.00923	4.82136	3.11683	29.138	8.5e-09	7.98168	spore coat protein CotJA
28.617	28.617	CLJU_RS21290	15.404	0.0127	2.77192	-1.17332	28.617	0.00102	9.43497	4.59613	17.186	1.21e-05	8.69929	conserved hypothetical protein
28.359	28.359	CLJU_RS14515	28.359	0.00028	11.4501	6.62435	6.637	0.000561	14.9228	12.1923	4.642	4.39e-05	14.407	winged helix-turn-helix transcriptional regulator with amino acid aminotransferase domain, GntR family
28.263	28.2631	CLJU_RS09635	7.339	0.0177	1.16075	-1.71489	5.573	0.00475	5.76637	3.28781	28.263	0.000499	8.10865	ABC transporter, membrane protein
28.119	28.119	CLJU_RS14495	28.119	0.000857	7.35841	2.54489	12.449	0.000882	10.864	7.22595	4.868	0.00032	9.50925	amino acid aminotransferase, putative
27.898	27.898	CLJU_RS12420	27.898	3.36e-06	9.37349	4.57139	9.17	0.0127	13.2493	10.0523	5.815	0.000279	12.5921	carbamyl-phosphate synthase, large subunit, glutamine-dependent
27.108	27.108	CLJU_RS07235	undef	undef	1.62569	undef	27.108	0.000438	9.85565	5.09499	20.951	3.15e-05	9.48391	cyanate lyase, frameshifted
26.639	26.639	CLJU_RS08935	26.639	0.00865	4.23779	-0.49771	5.267	0.00115	10.2611	7.86401	4.321	2.11e-05	9.97544	conserved hypothetical protein
#VALUE!	26.4443	CLJU_RS10595	1.038	0.93	1.50531	1.45116	2.601-1	0.00474	5.43114	6.81041	26.444	1.18e-05	11.5353	D-lactate dehydrogenase-associated electron transfer flavoprotein, alpha subunit, putative
26.412	26.412	CLJU_RS05710	26.412	2.22e-05	6.40315	1.68001	18.735	0.000557	10.9766	6.74885	16.381	1.27e-05	10.7828	methyl-accepting chemotaxis sensory transducer, class 44H, dicarboxylate/sialate-binding-like domain-containing
26.183	26.183	CLJU_RS09465	26.183	0.000158	7.58711	2.87651	12.514	0.000339	13.7392	10.0937	3.682	0.000635	11.9742	membrane protein, YjeM family
#VALUE!	25.5878	CLJU_RS10600	1.451-1	0.279	1.60375	2.14115	2.657-1	0.00157	5.79048	7.20038	25.588	7.38e-06	11.8778	D-lactate dehydrogenase-associated electron transfer flavoprotein, beta subunit, putative
24.773	24.773	CLJU_RS12425	24.773	2.14e-06	9.14846	4.51773	10.787	0.00917	13.3718	9.94051	7.258	0.000188	12.8	carbamyl-phosphate synthase, small subunit
24.031	24.031	CLJU_RS06870	24.031	0.00086	7.72181	3.13496	13.37	0.00137	12.9549	9.2139	1.505	0.664	9.80385	winged helix-turn-helix transcriptional regulator, putative
23.825	23.825	CLJU_RS00970	9.839	0.0314	2.42362	-0.87494	23.825	0.00133	8.15972	3.58528	5.361	0.000361	6.0078	glycosyltransferase, MtfB-like family
23.723	23.723	CLJU_RS14245	23.723	0.0306	3.05514	-1.5131	10.624	0.000609	7.53348	4.12422	4.52	0.0033	6.30056	helix-turn-helix transcriptional response regulator, LuxR family (REC, HTH_LuxR)
#VALUE!	23.4698	CLJU_RS10585	undef	undef	undef	undef	1.415-1	0.0206	2.73836	3.23954	23.47	2.49e-05	7.79227	hemerythrin-like superfamily protein
23.214	23.214	CLJU_RS09115	21.281	0.00134	4.19873	-0.2128	23.214	0.00116	8.28118	3.74422	10.873	0.000471	7.18686	NAD-dependent oxidoreductase, FAD-binding subunit
23.041	23.041	CLJU_RS16575	23.041	0.0154	4.5495	0.02331	6.738	0.0136	5.69744	2.94496	4.308	0.00201	5.05207	conserved hypothetical protein
#VALUE!	22.3496	CLJU_RS10590	1.055	0.827	2.39972	2.32218	2.091-1	0.00419	6.3956	7.46027	22.35	5.02e-06	11.9424	D-lactate dehydrogenase, putative
21.832	21.832	CLJU_RS09595	21.832	0.0159	7.66044	3.21206	7.772	0.000994	9.3793	6.42085	6.615	1.14e-05	9.1466	cold shock DNA/RNA-binding protein
21.003	21.0031	CLJU_RS13025	17.8	0.0055	1.71936	-2.43452	10.661	0.000963	6.15451	2.74021	21.003	8.56e-08	7.13274	iron-sulfur cluster-binding membrane protein
20.951	20.951	CLJU_RS17630	15.951	0.0141	6.62789	2.63231	20.951	0.00272	9.27422	4.88524	2.01	0.00832	5.89271	zf-trcl domain protein
20.537	20.537	CLJU_RS09235	20.537	0.000109	4.81792	0.45776	10.601	0.00107	11.4959	8.08979	6.655	0.000265	10.8242	hypothetical protein
20.007	20.007	CLJU_RS20615	20.007	0.00892	3.48166	-0.8408	7.444	0.000562	8.69406	5.79795	3.37	0.00996	7.55085	protease, Abi superfamily, putative
19.509	19.509	CLJU_RS19110	19.509	2.27e-05	8.08387	3.79778	8.058	0.000334	12.3444	9.33395	4.844	0.000922	11.61	hydrolase or acyltransferase, alpha/beta fold family
19.416	19.416	CLJU_RS06370	19.416	0.00639	2.75783	-1.52135	13.232	0.000772	7.38978	3.66375	3.676	1.73e-05	5.54202	competence ATPase ComM
19.265	19.265	CLJU_RS17135	19.265	0.000569	6.56831	2.30036	9.356	0.00362	12.1494	8.92335	5.339	9.19e-06	11.3399	helix-turn-helix transcriptional regulator, LysR family
18.853	18.8533	CLJU_RS07460	3.771	0.0017	5.98736	4.07228	8.828	0.000716	13.1813	10.039	18.853	3.41e-08	14.2758	zinc ribbon transcriptional activator
18.798	18.798	CLJU_RS12430	18.798	0.000135	8.53752	4.305	10.61	0.0102	11.2606	7.85312	8.429	0.000173	10.9285	ornithine carbamyltransferase
18.451	18.451	CLJU_RS10765	12.762	0.000117	4.55229	0.87849	18.451	0.000195	10.1409	5.93519	5.527	0.000194	8.40181	arginase
18.222	18.222	CLJU_RS14250	18.222	0.00719	3.60747	-0.58021	12.287	0.000997	8.92537	5.30623	5.364	0.0028	7.72953	sensor histidine kinase (DegS, HisKA, HATPase_c)
17.994	17.9944	CLJU_RS14725	4.835	0.00225	4.93611	2.66257	5.188	0.00192	8.23138	5.8561	17.994	6.05e-07	10.0256	winged helix-turn-helix transcriptional regulator, PadR-like family (PadR, Vir_act_alpha_C)
17.952	17.952	CLJU_RS01005	9.603	0.000508	2.98718	-0.27642	17.952	0.000878	8.60927	4.44319	10.228	0.000409	7.79761	sporulation peptidase U57
16.99	16.99	CLJU_RS21410	12.32	0.00229	6.30198	2.67896	16.99	0.00419	10.4439	6.35725	2.826	0.00279	7.85589	helix-turn-helix transcriptional regulator, TetR family
16.875	16.875	CLJU_RS17742	16.875	0.0185	5.67067	1.59381	3.26	0.0136	6.70426	4.99917	2.525	0.000491	6.33533	protein of unknown function, YvrJ domain-containing
16.825	16.825	CLJU_RS09840	16.825	0.000545	7.73507	3.66251	7.736	0.00124	9.70893	6.75719	5.796	0.000118	9.2923	molybdopterin biosynthesis sulfur carrier protein sulfurylase
16.805	16.805	CLJU_RS11190	16.805	0.00838	3.38629	-0.68453	9.966	0.000883	8.41427	5.09711	4.544	4.68e-05	7.28103	cob(I)amide methyltransferase, putative
16.78	16.78	CLJU_RS14510	16.78	8.09e-05	9.63725	5.56852	15.415	0.00136	11.8813	7.93505	5.928	0.000617	10.5025	helix-turn-helix transcriptional regulator, TetR family
16.755	16.755	CLJU_RS14500	16.755	0.0006	9.93532	5.86874	6.428	0.00157	14.618	11.9335	4.258	0.000116	14.0236	iron-sulfur cluster-binding and FMN-binding protein
16.579	16.579	CLJU_RS02090	16.579	2.21e-05	4.36127	0.30994	5.753	0.00175	9.11316	6.58873	4.197	0.000105	8.65792	conserved hypothetical protein
16.292	16.292	CLJU_RS09120	16.292	0.00784	4.88037	0.85422	4.467	0.00417	8.76878	6.60941	2.52	0.00544	7.94293	membrane protein, putative
16.131	16.131	CLJU_RS17845	16.131	0.0112	4.81318	0.80138	7.763	0.0115	9.02824	6.07151	6.105	0.00378	8.6815	malic acid/sodium lactate antiporter family protein
16.114	16.114	CLJU_RS14505	16.114	0.00159	8.19937	4.18905	11.396	0.0013	12.5997	9.08923	4.863	0.0011	11.3711	conserved hypothetical protein
15.743	15.743	CLJU_RS19130	15.743	0.000856	2.96422	-1.01251	8.503	0.000885	8.20528	5.11726	4.6	0.000205	7.31897	germinant nutrient receptor-associated membrane protein, GerB family, putative
15.7	15.7	CLJU_RS00975	15.7	0.0166	2.95563	-1.01714	6.591	0.0011	8.01627	5.29566	2.299	0.00219	6.49689	spore coat protein, CotS family, putative
14.738	14.738	CLJU_RS19125	12.83	0.00106	3.22165	-0.45984	14.738	0.000607	7.20218	3.32071	4.779	0.00687	5.57753	germinant nutrient receptor protein, GerA family, putative
14.667	14.667	CLJU_RS04595	14.667	8.23e-06	8.56299	4.68843	7.862	0.00607	9.71215	6.73724	4.385	0.000179	8.86995	helix-turn-helix transcriptional regulator, TrmB family
14.654	14.654	CLJU_RS03300	14.654	0.000698	9.77585	5.90254	4.42	0.00847	14.3026	12.1583	2.372	0.00188	13.4043	argininosuccinate lyase
14.617	14.617	CLJU_RS19725	17.805	undef	2.47441	-1.67982	14.617	0.00151	6.81129	2.94165	2.573	0.0654	4.30529	hypothetical protein
14.543	14.5429	CLJU_RS08870	5.787	0.00375	6.3285	3.79547	3.331	0.0228	9.37051	7.63424	14.543	1.13e-06	11.4965	(4S)-4-hydroxy-2,3,4,5-tetrahydro-(2S)-dipicolinate dehydratase/(S)-2,3-dihydrodipicolinate reductase-related protein
14.14	14.1399	CLJU_RS07465	9.679	0.0026	7.60554	4.33066	3.88	0.000591	9.78592	7.82966	14.14	4.29e-08	11.6514	sodium-driven efflux pump (MatE, MatE)
13.949	13.949	CLJU_RS08940	13.949	0.00629	5.06135	1.25917	8.059	0.000436	9.57045	6.55977	6.012	1.18e-05	9.14751	membrane protein, DUF3307-related domain-containing, putative
13.414	13.414	CLJU_RS12595	13.414	0.0111	3.38783	-0.35792	4.184	0.00179	5.27889	3.21378	2.653	0.00186	4.62156	peptide lactone autoinducer sensor histidine kinase (HATPase_c), putative
13.324	13.324	CLJU_RS05690	13.324	0.000377	7.85484	4.1188	8.026	0.000466	12.4914	9.48671	11.196	2.68e-07	12.9716	proton/D-gluconate symporter, high-affinity
13.267	13.267	CLJU_RS04590	3.812	0.00636	5.59982	3.66891	13.267	0.000364	12.224	8.49415	6.182	4.66e-05	11.1222	methyl-accepting chemotaxis sensory transducer, class 44H, Cache_1 domain-containing
13.152	13.152	CLJU_RS13650	13.152	0.000103	8.58642	4.86917	6.894	0.000969	12.0679	9.28244	3.743	0.0197	11.1866	amino acid ABC transporter, ATP-binding protein
13.12	13.12	CLJU_RS09398	undef	undef	1.57691	undef	13.12	0.00269	10.1254	6.41164	5.128	1.75e-05	8.77004	conserved hypothetical protein
12.855	12.855	CLJU_RS09835	12.855	0.000677	6.9801	3.2958	1.949	0.02	12.4446	11.4814	1.14	0.352	11.6703	molybdopterin biosynthesis sulfur carrier protein
12.74	12.74	CLJU_RS13590	12.74	0.0042	1.40023	-2.27112	2.259	0.0381	5.06548	3.88933	1.372	0.112	4.34613	peptide lactone autoinducer sensor histidine kinase (HATPase_c), putative
12.627	12.6269	CLJU_RS12750	5.109	0.0624	2.6759	0.32261	10.813	0.00252	7.04682	3.61211	12.627	3.5e-06	7.27054	ABC transporter, membrane protein
12.599	12.599	CLJU_RS05700	12.599	0.000322	8.08723	4.43196	8.084	0.000613	12.6621	9.64688	10.222	4.07e-07	13.0005	D-isomer-specific 2-hydroxyacid dehydrogenase, NAD-dependent
12.446	12.446	CLJU_RS17232	12.446	0.00371	5.53288	1.89525	1.987	0.00212	8.51169	7.52076	2.735	5.93e-06	8.97229	conserved hypothetical protein
12.34	12.34	CLJU_RS20620	12.34	0.044	3.91813	0.29285	3.575	0.00161	8.76819	6.9301	1.815	0.0244	7.79032	helix-turn-helix domain DNA-binding and membrane protein
12.121	12.121	CLJU_RS13645	12.121	0.000258	8.17644	4.57699	6.541	0.000174	13.6771	10.9675	3.51	0.0165	12.779	amino acid ABC transporter, membrane protein
12.03	12.03	CLJU_RS05695	12.03	1.18e-06	8.41937	4.83071	8.422	0.000362	11.6236	8.54928	10.512	1.97e-06	11.9432	D-gluconate 6-kinase, putative
11.951	11.951	CLJU_RS16570	11.951	0.0104	5.17166	1.5925	6.831	0.00176	11.7025	8.9303	6.366	1.54e-06	11.6006	conserved hypothetical protein
11.524	11.5235	CLJU_RS16470	2.679	0.0885	3.55167	2.12973	1.889	0.00684	7.49383	6.57585	11.524	5.56e-09	10.1024	spore coat protein CotJB
11.286	11.286	CLJU_RS19720	20.385	0.0766	3.06977	-1.2797	11.286	0.00228	8.44955	4.95297	2.913	0.00944	6.49534	iron-magnesium cluster-binding protein of unknown function, DUF2935 pair-containing
11.23	11.23	CLJU_RS04825	9.743	0.00564	2.01606	-1.26835	11.23	0.00162	8.97666	5.48729	8.095	1.34e-05	8.5044	integrase/recombinase, putative, frameshifted
11.157	11.157	CLJU_RS14805	11.157	0.0098	5.97089	2.49088	5.624	0.00133	7.63824	5.14659	5.927	2.91e-06	7.71384	sensor transcriptional regulator (PAS_6, HTH_22)
11.107	11.107	CLJU_RS13635	11.107	0.00117	9.39377	5.92035	6.54	0.000183	13.7151	11.0057	3.564	0.0125	12.8392	cystathionine beta-lyase, putative
11.086	11.086	CLJU_RS03280	11.086	0.000401	10.4367	6.96599	4.389	0.00117	13.63	11.4959	3.924	2.76e-05	13.4682	amino acid ABC transporter, periplasmic amino acid-binding protein
11.037	11.037	CLJU_RS07485	11.037	0.0168	2.75188	-0.71251	10.635	0.000429	7.6732	4.26233	7.924	6.39e-06	7.24847	(S)-ureidoglycine aminohydrolase
11.006	11.006	CLJU_RS11125	11.006	0.00502	7.01445	3.55419	5.097	0.00694	10.4996	8.14975	5.737	0.000413	10.67	conserved hypothetical protein
10.953	10.9533	CLJU_RS05705	10.692	0.00193	9.22064	5.8021	8.583	0.000454	13.023	9.9215	10.953	2.79e-07	13.3748	aldolase, putative
10.933	10.933	CLJU_RS13640	10.933	0.000129	8.55279	5.10209	7.202	0.000423	12.6911	9.84266	4.143	0.0104	11.8933	amino acid ABC transporter, periplasmic substrate-binding protein
10.826	10.826	CLJU_RS15890	10.826	0.019	4.12646	0.68993	5.235	0.000386	9.27859	6.89035	7.009	5.04e-06	9.6995	membrane-associated phosphatase, PAP2_like_4 family
10.64	10.64	CLJU_RS04015	10.64	0.0245	4.27514	0.86368	3.228	0.000777	9.92769	8.23703	2.236	0.0109	9.39776	helix-turn-helix transcriptional regulator, TetR family, WHG domain-containing
10.64	10.64	CLJU_RS15145	9.744	undef	3.20143	-0.08318	10.64	0.00143	10.7005	7.28906	3.485	0.000863	9.09007	membrane protein, putative
10.571	10.571	CLJU_RS20925	undef	undef	-0.09783	undef	10.571	0.00162	7.13445	3.7323	4.349	0.00471	5.8529	membrane protein, putative
10.48	10.48	CLJU_RS19190	10.48	0.0078	0.50803	-2.88154	3.864	0.025	4.68939	2.73892	5.307	0.000194	5.14669	germinant nutrient receptor-associated lipoprotein, GerC family, putative
10.401	10.401	CLJU_RS13660	10.401	0.00261	8.06425	4.68554	3.991	0.000436	13.7903	11.7933	2.826	0.00992	13.2919	D/L-methionine(-sulfoxide) ABC transporter, periplasmic D/L-methionine(-sulfoxide)-binding lipoprotein, putative
10.27	10.27	CLJU_RS14480	10.27	0.000361	5.59482	2.23435	4.603	0.00455	11.3905	9.18777	3.284	1.87e-05	10.903	exo-poly-alpha-D-galacturonosidase lipoprotein
10.222	10.222	CLJU_RS17125	10.222	0.000578	6.20552	2.85179	7.473	0.0019	11.9241	9.02224	3.032	1.42e-05	10.6227	cob(I)amide methyltransferase, putative
10.222	10.222	CLJU_RS05610	10.222	0.0193	2.17208	-1.18162	3.316	0.00668	3.95984	2.23037	3.168	0.000704	3.8938	protein of unknown function DUF4397
10.207	10.207	CLJU_RS10335	10.207	0.00254	4.53144	1.17986	7.148	0.00377	6.21899	3.3813	5.262	8.27e-05	5.77703	helix-turn-helix transcriptional regulator, AsnC family
10.156	10.156	CLJU_RS09105	3.656	0.118	1.25826	-0.61221	10.156	0.00174	7.40047	4.05607	4.417	0.00134	6.19926	DNA single-strand-binding protein, putative
10.141	10.141	CLJU_RS17795	10.141	0.00419	3.54736	0.20521	4.498	0.00109	11.628	9.45867	2.721	0.000857	10.9027	chromate transport protein ChrA, subunit 1, putative
9.919	9.91851	CLJU_RS14730	3.097	0.000922	7.08211	5.45097	2.167	0.0151	11.1785	10.0622	9.919	3.07e-08	13.3724	PrcB_C domain protein
9.817	9.817	CLJU_RS02750	9.817	0.00254	4.35335	1.05801	7.257	0.00722	7.54759	4.68808	2.213	0.00941	5.8342	diguanylate cyclase/phosphodiesterase (GGDEF, EAL)
#N/A	9.7772	CLJU_RS19665	#N/A	#N/A	undef	undef	1.14-1	0.501	2.87777	3.06695	9.777	5.24e-06	6.35637	arginine efflux transporter ArgO family protein
9.661	9.661	CLJU_RS03290	9.661	0.000623	11.1869	7.91468	2.642	0.00567	14.0979	12.696	2.303	9.04e-05	13.8993	amino acid ABC transporter, ATP-binding protein
9.583	9.583	CLJU_RS15895	9.583	0.00528	6.49861	3.23809	5.953	0.00081	9.0036	6.42986	4.985	1.13e-05	8.74756	winged helix-turn-helix transcriptional regulator, HxlR family
9.535	9.535	CLJU_RS06250	9.535	0.00501	5.38285	2.12959	8.407	0.000612	9.19718	6.12542	7.015	1.28e-05	8.93581	sporulation membrane protein YlbJ
9.513	9.513	CLJU_RS14490	9.513	0.000198	8.69254	5.44251	6.793	0.00217	12.3098	9.54563	4.16	3.69e-06	11.6023	helix-turn-helix transcriptional regulator, IclR family
9.422	9.422	CLJU_RS09140	9.422	0.00609	3.92409	0.68804	2.994	0.111	5.00213	3.41967	3.593	0.00525	5.2647	iron-magnesium cluster-binding protein of unknown function DUF2935
9.381	9.381	CLJU_RS03295	9.381	2.47e-06	11.1784	7.94863	2.787	0.0123	14.4588	12.9796	2.336	0.000217	14.2034	argininosuccinate synthetase
9.334	9.334	CLJU_RS12640	9.334	0.00379	1.67836	-1.54416	7.671	0.000782	6.20356	3.26404	8.006	2.83e-06	6.26521	helix-turn-helix transcriptional regulator, LysR family
9.305	9.305	CLJU_RS14485	9.305	0.00409	9.39982	6.18173	6.368	0.00111	13.3535	10.6825	4.673	1.56e-07	12.9069	ATPase, putative
9.304	9.304	CLJU_RS12590	9.304	0.0108	3.2877	0.06977	5.04	0.0105	7.11599	4.78253	3.411	0.000699	6.55273	membrane-associated phosphatase, PAP2_like superfamily
9.211	9.211	CLJU_RS11735	9.211	0.000133	5.55016	2.34678	4.722	0.000964	13.6416	11.4019	2.163	4.13e-05	12.515	diaminopropanoate ammonia-lyase
9.169	9.169	CLJU_RS05715	5.003	0.000715	6.88769	4.56463	9.169	0.000687	5.69055	2.49373	5.498	0.00123	4.95256	DegV family protein, putative phosphotransferase
9.149	9.149	CLJU_RS11135	9.149	0.00084	4.93358	1.73986	6.744	0.00167	8.9615	6.20771	4.401	0.00197	8.3457	peptide ABC transporter, ATP-binding protein
9.126	9.126	CLJU_RS12540	9.126	0.00045	5.14627	1.95615	3.993	0.000776	13.0237	11.0261	3.671	1.76e-06	12.9022	oxidoreductase, iron-sulfur cluster-binding subunit, putative
9.117	9.117	CLJU_RS11155	9.117	0.00539	5.13087	1.94217	5.549	0.00162	7.52353	5.05122	2.886	0.0466	6.58011	peptide ABC transporter, periplasmic peptide-binding lipoprotein
9.05	9.05	CLJU_RS08745	9.05	0.0432	4.24851	1.07057	4.405	0.00109	9.20916	7.06984	3.031	4e-05	8.66959	conserved hypothetical protein
9.034	9.034	CLJU_RS00310	4.28	0.0265	4.43347	2.33555	9.034	0.00043	9.30892	6.13344	5.476	0.000755	8.58645	helix-turn-helix transcriptional activator, AraC family
9.006	9.006	CLJU_RS08820	9.006	0.000583	7.25089	4.07995	4.99	0.00152	9.1473	6.8282	4.915	5.18e-05	9.12526	molybdopterin-binding domain protein, putative
8.995	8.995	CLJU_RS18980	8.224	0.0124	1.83567	-1.20421	8.995	0.00335	6.5921	3.4229	5.316	0.00133	5.8333	helix-turn-helix XRE domain membrane protein, putative
8.953	8.953	CLJU_RS13295	1.439	0.125	1.3066	0.78088	8.953	0.00137	6.28178	3.11935	7.288	3.8e-05	5.98489	iron-magnesium cluster-binding protein of unknown function, DUF2935 pair-containing
8.847	8.847	CLJU_RS10575	8.847	0.000684	6.40568	3.26045	6.59	0.0007	10.4333	7.71283	2.933	0.00186	9.26509	N-acetylglutamyl-5-phosphate reductase
8.842	8.842	CLJU_RS00615	8.842	0.00076	5.97171	2.82733	5.907	0.00023	11.9277	9.36519	4.519	1.08e-08	11.5413	sugar ABC transporter, periplasmic substrate-binding protein, putative
8.734	8.73418	CLJU_RS09640	undef	undef	1.23437	undef	1.751	0.0311	3.48339	2.6749	8.734	0.0124	5.80157	glycosyltransferase, putative
8.684	8.6843	CLJU_RS13020	undef	undef	0.17395	undef	2.606	0.00242	4.00387	2.62173	8.684	4.08e-07	5.74014	membrane protein
8.565	8.56523	CLJU_RS09620	5.893	0.00953	4.42746	1.8683	5.711	0.00113	9.49303	6.97919	8.565	2e-05	10.0777	sensor histidine kinase (HAMP, HisKA, HATPase_c)
8.525	8.525	CLJU_RS17130	8.525	8.72e-05	6.88231	3.79049	4.003	0.00109	12.5707	10.5696	2.955	3.61e-06	12.1329	nucleoside-3'/5'-monophosphate phosphatase and short-chain exopolyphosphatase SurE
8.464	8.46377	CLJU_RS13835	5.449	0.0145	2.921	0.47493	3.839	0.00188	9.0214	7.0806	8.464	0.000464	10.1619	ornithine carbamyltransferase
8.451	8.451	CLJU_RS03285	8.451	6.33e-05	9.64203	6.56281	4.609	0.0031	14.0525	11.8479	3.7	7.45e-05	13.7355	amino acid ABC transporter, membrane protein
8.432	8.432	CLJU_RS19215	8.432	0.0146	1.19166	-1.88427	7.377	0.000938	7.64168	4.75851	4.925	6.79e-05	7.05856	germinant nutrient receptor protein, GerA family, putative
8.412	8.41181	CLJU_RS10545	4.878	0.00125	3.76537	1.47903	3.044	0.00207	8.5918	6.98557	8.412	2.05e-05	10.058	urocanate hydratase
8.392	8.392	CLJU_RS02040	8.392	0.0048	2.70265	-0.3665	5.587	0.0159	6.64243	4.16012	3.58	0.00784	6.00012	amino acid transporter, putative
8.207	8.207	CLJU_RS13655	8.207	0.00421	9.06008	6.02311	5.798	0.000496	12.0606	9.52495	3.486	0.0211	11.3265	racemase/dehydratase, enolase superfamily, mandelate racemase subfamily, putative
8.172	8.172	CLJU_RS11140	8.172	0.00218	4.53144	1.50072	5.078	0.00313	7.94026	5.59595	2.858	0.0463	7.11093	peptide ABC transporter, ATP-binding protein
8.115	8.11455	CLJU_RS13830	7.296	0.000583	2.46239	-0.40485	5.61	0.000246	9.55496	7.06689	8.115	5.96e-05	10.0874	carbamate kinase
8.104	8.104	CLJU_RS06865	8.104	0.00013	5.90423	2.88544	3.562	0.00727	10.9063	9.07327	1.181	0.82	9.31366	ferrous iron transport protein B
8.094	8.094	CLJU_RS11740	8.094	0.00103	4.53101	1.51399	5.451	0.000699	10.5024	8.05575	2.202	0.000887	9.19428	amidohydrolase, putative
8.01	8.01	CLJU_RS15020	8.01	0.000369	3.97262	0.97067	6.504	0.0022	9.52702	6.82556	1.378	0.251	7.28791	(R)-3-methylitaconate Delta-isomerase
8.008	8.008	CLJU_RS07040	6.109	0.0348	3.30896	0.69794	8.008	0.000648	7.45728	4.45571	7.91	3.45e-06	7.43936	VanZ domain membrane protein
7.907	7.907	CLJU_RS13670	7.907	0.00067	7.2512	4.268	5.735	0.00024	12.5449	10.0251	3.955	0.0149	12.009	D/L-methionine(-sulfoxide) ABC transporter, ATP-binding protein, putative
7.87	7.87	CLJU_RS00270	7.87	0.00916	2.07633	-0.90006	4.266	0.00225	4.54205	2.44898	3.486	0.00314	4.25065	spore coat protein F-related protein
7.862	7.862	CLJU_RS11730	7.862	0.00247	4.48118	1.5061	7.18	0.000448	12.3323	9.48827	4.463	1.65e-06	11.6463	xanthine/urate transporter, putative
7.826	7.826	CLJU_RS11185	4.422	0.003	2.92007	0.77507	7.826	0.00252	7.82524	4.85678	3.671	0.000501	6.73315	membrane protein, major facilitator superfamily
7.71	7.71	CLJU_RS19135	6.867	0.00583	3.21383	0.43402	7.71	0.00282	6.66614	3.7194	2.256	0.0287	4.89332	germinant nutrient receptor-associated lipoprotein, GerC family, putative
7.617	7.617	CLJU_RS06360	7.617	0.0128	6.3948	3.46555	4.704	0.00141	10.0921	7.85821	1.407	0.00302	8.35121	protein of unknown function UPF0102
7.556	7.556	CLJU_RS09290	7.556	0.00151	2.45216	-0.46547	3.297	0.00326	10.7136	8.99198	3.251	2.11e-05	10.693	collagen-like repeat-containing protein
7.531	7.531	CLJU_RS21505	4.651	0.00518	4.0036	1.78588	7.531	0.00129	8.29807	5.38509	4.132	0.00962	7.4318	diguanylate cyclase (GGDEF)
7.507	7.507	CLJU_RS08375	4.81	0.000582	6.02128	3.75515	7.507	0.00116	11.4743	8.56602	6.678	3.05e-07	11.3054	oxidoreductase, aldo/keto reductase family
7.483	7.483	CLJU_RS12745	7.483	0.00657	3.8379	0.93418	5.264	0.0499	7.22037	4.824	5.881	0.000985	7.38005	helix-turn-helix domain protein
7.449	7.44922	CLJU_RS16045	undef	undef	undef	undef	1.903	0.00838	4.39211	3.4638	7.449	1.34e-08	6.36089	protein of unknown function DUF1659
7.443	7.443	CLJU_RS12535	7.443	0.000514	5.50691	2.61093	4.629	0.000287	12.7231	10.5123	4.251	3.74e-06	12.6	oxidoreductase, bis-(molybdopterin guanine dinucleotide)-oxomolybdenum-binding subunit, putative
7.347	7.347	CLJU_RS15905	7.347	0.0481	3.90002	1.02279	4.196	0.0197	7.1343	5.06502	4.672	0.00018	7.28898	membrane protein, putative
7.307	7.30683	CLJU_RS16475	3.114	0.00154	4.33435	2.69557	2.608	0.000851	10.1421	8.75878	7.307	5.89e-07	11.628	spore coat protein CotJC
7.285	7.285	CLJU_RS13225	7.285	0.023	5.00604	2.14092	3.141	0.00018	9.00511	7.35368	2.695	3.8e-05	8.78405	integrase/recombinase
7.236	7.236	CLJU_RS05735	7.236	0.000605	10.0355	7.18022	3.143	0.00221	13.5674	11.915	1.149-1	0.281	11.7143	imidazoleglycerol-phosphate dehydratase
7.236	7.236	CLJU_RS05725	7.236	0.000824	10.7142	7.85899	2.576	0.000638	14.5533	13.1882	1.273	0.0647	13.536	ATP phosphoribosyltransferase, short form
7.235	7.235	CLJU_RS09345	3.764	0.147	2.5421	0.62969	7.235	0.0026	7.08197	4.22687	4.216	6.01e-05	6.30265	membrane protein, putative
7.223	7.223	CLJU_RS13665	7.223	0.00234	6.62237	3.76965	4.984	0.00167	10.6603	8.34288	3.496	0.0318	10.1486	D/L-methionine(-sulfoxide) ABC transporter, membrane protein, putative
7.19	7.19	CLJU_RS14870	7.19	0.0064	2.57607	-0.27003	1.695	0.212	5.82778	5.06581	3.533	0.000562	6.88674	ABC transporter, membrane protein, putative
7.121	7.121	CLJU_RS12530	7.121	0.00312	7.51761	4.68535	5.087	0.00527	11.0507	8.70369	3.368	8.84e-05	10.4555	helix-turn-helix transcriptional regulator, LysR family
7.097	7.097	CLJU_RS09397	7.097	0.0141	4.92733	2.09994	3.913	0.00968	5.44985	3.48147	1.563	0.0589	4.126	conserved hypothetical protein
7.083	7.083	CLJU_RS05305	5.025	0.0127	3.94391	1.61467	7.083	0.00899	6.67095	3.84658	5.174	9.78e-05	6.21798	membrane protein
7.081	7.081	CLJU_RS10565	7.081	7.11e-05	7.21685	4.39283	4.202	0.00352	11.0649	8.99361	2.229	0.000496	10.1501	N-acetylglutamate kinase
7.078	7.078	CLJU_RS11100	7.078	0.00123	5.90815	3.08477	4.481	0.00152	12.2494	10.0854	3.14	0.0233	11.7363	peptide ABC transporter, ATP-binding protein, oligo_HPY domain-containing
7.068	7.0682	CLJU_RS15963	undef	undef	undef	undef	1.914	0.0139	4.66562	3.72851	7.068	2.9e-06	6.54985	protein of unknown function DUF2922
7.067	7.067	CLJU_RS09510	7.067	0.00619	7.64921	4.82791	4.498	0.00249	11.82	9.65068	1.105-1	0.164	9.50657	winged helix-turn-helix transcriptional regulator, Fur-like family
7.007	7.007	CLJU_RS01010	7.007	0.0196	8.59583	5.78698	2.778	0.000861	13.521	12.0469	2.379	3e-06	13.297	protein of unknown function DUF1021
6.971	6.971	CLJU_RS17725	6.971	0.0251	1.94786	-0.85365	3.825	0.00789	7.97774	6.04226	2.12	0.00222	7.12653	carboxymuconolactone decarboxylase family protein
6.947	6.94732	CLJU_RS14735	3.138	0.00955	4.03919	2.38925	1.39	0.00386	5.00175	4.52567	6.947	3.88e-07	7.32212	conserved hypothetical protein
6.947	6.947	CLJU_RS09145	6.947	0.0369	2.42989	-0.36661	3.093	0.00719	6.77836	5.1492	2.282	0.00278	6.33941	thioredoxin domain protein YyaL
6.9	6.9	CLJU_RS02120	6.9	0.00636	4.06453	1.27784	3.2	0.00809	8.75346	7.07532	2.815	1.61e-05	8.56843	sporulation protein YhbH
6.876	6.876	CLJU_RS03325	6.876	0.00135	8.93751	6.15584	5.664	0.000781	10.783	8.28113	1.093	0.636	8.40939	winged helix-turn-helix transcriptional regulator, UTRA domain-containing, GntR family
6.847	6.847	CLJU_RS07475	6.847	0.00522	3.59885	0.82332	3.02	0.00511	6.87163	5.2769	5.054	1.02e-06	7.61426	helix-turn-helix transcriptional regulator, PucR family (HTH_30)
6.845	6.845	CLJU_RS19225	undef	undef	-0.03065	undef	6.845	0.00145	5.8116	3.03652	4.635	1.7e-05	5.24907	membrane protein, putative
6.805	6.805	CLJU_RS11115	6.805	0.000668	5.82854	3.06175	4.323	0.00238	11.2686	9.1563	2.959	0.0357	10.7212	peptide ABC transporter, membrane protein
#VALUE!	6.797	CLJU_RS05750	6.797	0.000907	8.88346	6.11837	2.322	0.0097	14.2785	13.063	1.417-1	0.0173	12.5592	histidinol-phosphate aminotransferase
6.781	6.781	CLJU_RS11860	6.781	0.0304	6.79819	4.0366	3.565	0.000804	12.1046	10.2705	4.319	3.69e-05	12.3813	conserved hypothetical protein
6.775	6.775	CLJU_RS14890	6.775	0.0242	2.92206	0.16177	4.843	0.000931	8.12506	5.84902	3.438	5.77e-06	7.63039	conserved hypothetical protein
6.772	6.772	CLJU_RS19220	6.514	undef	1.58406	-1.1197	6.772	0.00169	6.03427	3.27459	4.4	1.79e-05	5.41203	germinant nutrient receptor-associated lipoprotein, GerC family, putative
6.768	6.768	CLJU_RS12310	6.768	0.00923	3.85914	1.10035	2.388	0.00312	8.43812	7.18177	2.131	1.02e-05	8.27362	cob(I)amide methyltransferase, putative
6.751	6.751	CLJU_RS05720	6.751	0.00202	10.1573	7.40211	4.135	0.000939	13.5046	11.4567	1.329	0.137	11.8668	regulatory subunit of short ATP phosphoribosyltransferase
6.686	6.686	CLJU_RS02085	6.686	0.00144	4.68063	1.93929	4.786	0.003	10.3723	8.11332	4.134	0.000109	10.1607	conserved hypothetical protein
6.684	6.684	CLJU_RS21485	6.684	0.00383	6.2594	3.51848	3.958	0.000336	10.6364	8.65164	2.025	0.000482	9.66986	diguanylate cyclase (GGDEF)
6.662	6.662	CLJU_RS19230	6.662	0.00559	1.77093	-0.96512	6.59	0.00359	7.66243	4.94202	4.23	3.74e-05	7.02275	germinant nutrient receptor-associated membrane protein, GerB family, putative
6.661	6.661	CLJU_RS08715	6.661	0.000506	6.71764	3.98185	6.495	0.000723	12.6114	9.9119	5.59	4.04e-07	12.3948	cation/valine/leucine/isoleucine symporter
6.654	6.654	CLJU_RS11145	6.654	0.00157	4.80593	2.07165	4.658	0.000603	11.5429	9.32294	2.73	0.0561	10.7719	peptide ABC transporter, membrane protein
6.626	6.626	CLJU_RS02200	6.626	0.00445	5.6614	2.93312	3.939	0.0045	8.43166	6.45368	3.382	2.94e-05	8.21173	membrane protein of unknown function DUF2837
6.594	6.594	CLJU_RS07425	6.594	0.0169	1.9212	-0.80012	2.077	0.0164	4.99125	3.93618	1.275	0.174	4.28629	ATPase, AAA_5 family
6.592	6.59168	CLJU_RS09645	4.506	0.0554	1.06274	-1.10911	1.595	0.0026	3.21575	2.54137	6.592	0.0162	5.26201	membrane protein of unknown function UPF0104
6.58	6.57971	CLJU_RS08318	1.111	0.771	3.72518	3.57269	3.858	0.0147	5.90482	3.9567	6.58	1.65e-05	6.67472	membrane protein, putative
6.536	6.536	CLJU_RS11510	6.536	0.00355	8.16196	5.45341	4.592	0.00165	12.3759	10.1766	2.472	3.79e-05	11.4822	folate energy-coupling module-dependent ABC transporter, membrane protein, putative
6.525	6.52475	CLJU_RS15190	undef	undef	0.336	undef	4.541	0.00726	5.69269	3.50963	6.525	2.2e-05	6.21555	conserved hypothetical protein
6.524	6.524	CLJU_RS17470	6.524	0.00944	5.02789	2.32195	2.998	0.00565	7.64352	6.05927	1.473	0.061	6.6179	cation diffusion facilitator family transporter
6.495	6.495	CLJU_RS18660	6.495	0.0139	3.45115	0.7516	2.97	0.00684	6.35243	4.78173	1.771	0.00271	5.60606	membrane protein DUF318
6.477	6.477	CLJU_RS19850	6.477	0.00384	3.55236	0.85685	4.573	0.0065	7.84462	5.65146	6.142	1.96e-05	8.27026	polyprenyl-diphosphate synthase, putative
6.472	6.472	CLJU_RS02225	2.859	0.0715	2.38218	0.86642	6.472	0.000627	6.73746	4.04313	2.598	0.000166	5.42053	UDP-glucose--sugar beta-1,4-glucosyltransferase, TPR domain-containing
6.462	6.462	CLJU_RS08370	6.462	0.00362	5.8479	3.15582	3.535	0.00271	7.91456	6.0926	4.191	6.56e-07	8.16	conserved hypothetical protein
6.448	6.44837	CLJU_RS12455	2.066	0.494	1.01076	-0.03619	4.004	0.0557	5.95851	3.95694	6.448	0.000216	6.64587	hypothetical protein
6.443	6.443	CLJU_RS01420	6.443	0.00818	5.75729	3.06954	4.414	0.000667	11.7035	9.5612	5.47	1.22e-05	12.0128	conserved hypothetical protein
#VALUE!	6.429	CLJU_RS05765	6.429	0.00171	8.05892	5.37417	2.746	0.00866	11.0091	9.55176	1.994-1	0.00556	8.55544	phosphoribosyl-ATP pyrophosphohydrolase
6.416	6.41554	CLJU_RS09625	3.255	0.00514	4.17793	2.47483	2.001	0.0123	8.31172	7.31095	6.416	7.48e-05	9.99252	winged helix-turn-helix transcriptional response regulator (REC, trans_reg_C)
6.396	6.396	CLJU_RS17840	6.396	0.00934	6.35062	3.67324	5.924	0.00442	11.0131	8.44638	3.722	0.00456	10.3425	SAM-dependent methyltransferase, type 11
6.352	6.352	CLJU_RS10215	3.272	0.143	1.00687	-0.70364	6.352	0.00138	6.45971	3.79227	4.24	0.000111	5.87644	membrane protein
6.344	6.34422	CLJU_RS06835	4.882	0.124	1.01831	-1.26917	4.965	0.00309	7.33983	5.02797	6.344	1.97e-05	7.69341	conserved hypothetical protein
6.34	6.34	CLJU_RS10560	6.34	0.00397	6.87886	4.2142	3.427	0.0063	11.9476	10.1706	2.239	7.7e-05	11.3334	N2-acetylornithine aminotransferase
6.335	6.335	CLJU_RS13030	6.335	0.00365	3.05555	0.39201	1.252	0.249	5.9816	5.65626	1.347	0.0472	6.08602	conserved hypothetical protein
6.33	6.33	CLJU_RS10570	6.33	2.87e-05	7.39718	4.73488	4.355	0.00279	11.5008	9.37806	2.428	0.000763	10.6577	ornithine:glutamate N-acetyltransferase and coenzyme A:glutamate N-acetyltransferase
6.327	6.327	CLJU_RS07935	6.327	0.000592	3.93722	1.27548	3.65	0.00372	5.1628	3.29468	3.865	5.23e-05	5.2451	RNA polymerase sigma factor
6.325	6.325	CLJU_RS01015	6.325	0.00213	6.47565	3.81449	4.889	0.00725	8.50413	6.21438	3.292	0.000501	7.93333	murein/chitin-binding protein (DUF3794, DUF3794, DUF3794, LysM)
6.324	6.32374	CLJU_RS15880	2.906	0.0288	2.43689	0.89773	1.31	0.261	7.34686	6.95687	6.324	1.57e-06	9.61765	membrane protein
6.306	6.306	CLJU_RS16895	6.306	0.0498	4.47462	1.81775	4.651	0.0134	7.74093	5.5231	1.864	0.0138	6.42121	conserved hypothetical protein
6.292	6.292	CLJU_RS16760	6.292	0.00151	5.88458	3.23091	2.944	0.000808	13.2284	11.6705	1.309	0.0118	12.059	winged helix-turn-helix transcriptional regulator, Rrf2 family
6.29	6.29	CLJU_RS09300	6.29	0.0115	1.96328	-0.6899	6.269	0.00208	5.79756	3.14913	5.181	0.00032	5.52248	glycosyltransferase and SAM-dependent methyltransferase, putative
6.285	6.285	CLJU_RS09055	6.285	0.00311	3.79827	1.14634	3.273	0.00151	7.86849	6.15746	2.267	0.000479	7.33814	germinant nutrient receptor-associated protein, GerC family, putative
6.282	6.282	CLJU_RS11110	6.282	0.00138	6.01144	3.3602	4.205	0.000993	9.56794	7.49551	3.097	0.0296	9.12656	peptide ABC transporter, periplasmic peptide-binding protein
6.279	6.279	CLJU_RS00985	6.279	0.0126	2.90721	0.25646	2.515	0.0479	5.17258	3.84187	1.274	0.464	4.1911	spore coat protein, putative
6.267	6.267	CLJU_RS05745	6.267	0.00118	10.1539	7.50596	2.767	0.00342	13.6881	12.2196	1.223-1	0.145	11.9289	phosphoribosylformimino-5-aminoimidazole carboxamide ribotide isomerase
6.233	6.233	CLJU_RS08365	6.233	0.00541	6.10055	3.46052	4.463	0.000726	11.9438	9.78554	5.029	1.62e-07	12.1159	membrane protein of unknown function DUF421
6.233	6.233	CLJU_RS00810	6.233	0.00551	1.29802	-1.34207	2.936	0.0178	5.66856	4.11459	3.648	0.000324	5.98187	glycoside hydrolase, Big_5 domain-containing (Big_5, LYZ2)
6.216	6.216	CLJU_RS19140	undef	undef	0.61116	undef	6.216	0.00183	4.98118	2.34503	2.621	0.000204	3.73518	membrane protein, GtrA superfamily
6.213	6.213	CLJU_RS12405	6.213	0.000834	3.57108	0.93575	1.061	0.818	3.91887	3.83332	1.673	0.0278	4.57599	amidase_6 domain protein
6.132	6.132	CLJU_RS12315	6.132	0.0117	3.82493	1.20845	2.328	0.0107	8.73761	7.51813	1.376	0.0385	7.97865	helix-turn-helix transcriptional regulator, PucR family (HTH_30)
6.132	6.13185	CLJU_RS14740	1.856	0.0191	4.77696	3.88458	1.608	0.00949	7.42189	6.73619	6.132	2.04e-09	9.35251	RNA polymerase sigma factor
6.115	6.115	CLJU_RS17090	10.489	0.0536	2.57139	-0.81952	6.115	0.000421	6.84034	4.22788	3.645	0.000476	6.09378	YVTN family beta-propeller domain protein
6.105	6.105	CLJU_RS19390	5.927	0.0104	3.92378	1.35638	6.105	0.00219	10.5474	7.9372	2.129	9.15e-06	9.02769	desulforedoxin domain protein
6.1	6.1	CLJU_RS16400	4.707	0.00656	3.1138	0.87876	6.1	0.000808	8.57617	5.96726	4.838	7.49e-05	8.24163	aspartate 4-decarboxylase
6.073	6.073	CLJU_RS09505	6.073	0.0081	8.06687	5.46425	4.601	0.00331	9.89848	7.69636	1.149-1	0.199	7.49538	winged helix-turn-helix transcriptional regulator, MarR family
6.055	6.05506	CLJU_RS02475	1.841	0.0327	4.47709	3.59603	1.473	0.00877	7.09117	6.53167	6.055	3.94e-06	9.12981	conserved hypothetical protein
6.043	6.043	CLJU_RS15015	6.043	0.000855	3.45698	0.86153	4.501	0.00129	5.9446	3.7743	1.582	0.0156	4.43594	AspT family membrane protein
6.03	6.03	CLJU_RS07770	6.03	0.0296	1.17868	-1.41349	1.072-1	0.521	3.30818	3.40871	1.354	0.0431	3.84604	conserved hypothetical protein
6.028	6.02754	CLJU_RS00275	undef	undef	0.35466	undef	5.86	0.00162	6.32147	3.77049	6.028	3.65e-05	6.36206	membrane protein
6.016	6.01626	CLJU_RS16050	undef	undef	undef	undef	1.645	0.0207	5.39099	4.67242	6.016	1.65e-07	7.26129	protein of unknown function DUF2922
6.002	6.002	CLJU_RS11105	6.002	0.000117	6.25698	3.67153	4.356	0.00152	10.9089	8.78573	3.072	0.0329	10.4047	peptide ABC transporter, ATP-binding protein
5.986	5.986	CLJU_RS15025	5.986	0.000831	3.77189	1.19019	5.332	0.00111	8.77765	6.36281	1.151	0.49	6.56567	dimethylmaleate/aconitate hydratase, putative
5.984	5.98353	CLJU_RS18930	5.645	0.067	1.42563	-1.07151	4.454	0.00736	5.58884	3.43369	5.984	0.0114	6.01469	protein tyrosine phosphatase, putative
5.982	5.982	CLJU_RS05730	5.982	0.00092	9.9977	7.41684	3.078	0.0015	13.2859	11.6638	1.136-1	0.359	11.4789	histidinol dehydrogenase
5.966	5.96636	CLJU_RS19185	8.263	undef	0.21558	-2.83126	4.755	0.00365	6.69621	4.44673	5.966	2.2e-05	7.02358	germinant nutrient receptor protein, GerA family, putative
5.933	5.93252	CLJU_RS15960	2.815	undef	0.75476	-0.73871	2.366	0.0172	4.58057	3.33777	5.933	1.93e-06	5.90642	protein of unknown function DUF1659
5.922	5.922	CLJU_RS07405	5.922	0.00214	6.22651	3.66028	3.855	0.000429	10.085	8.13823	2.474	1.38e-05	9.44522	conserved hypothetical protein
5.903	5.903	CLJU_RS04040	5.903	0.0048	2.35019	-0.21135	4.577	0.00162	5.26202	3.06751	3.847	0.00062	5.01141	spore coat protein, CotS family, putative
5.883	5.883	CLJU_RS10870	5.883	0.000703	6.8436	4.28684	2.845	0.00876	9.95002	8.44143	1.448	0.01	8.97532	molybdate ABC transporter, ATP-binding protein, putative
5.883	5.883	CLJU_RS02965	5.388	0.00323	5.06835	2.63842	5.883	0.0121	8.11119	5.5545	2.863	0.00389	7.0721	methyl-accepting chemotaxis sensory transducer, class 44H
5.881	5.88092	CLJU_RS06775	1.721	0.144	0.80581	0.02212	3.531	0.0025	4.63832	2.81809	5.881	0.000115	5.37413	ABC transporter, membrane protein, putative
5.865	5.865	CLJU_RS11090	5.865	0.000191	6.17731	3.62506	4.095	0.00308	11.3395	9.30566	2.64	0.0468	10.7063	peptide ABC transporter, periplasmic peptide-binding protein
5.833	5.833	CLJU_RS13090	5.833	0.00364	2.89919	0.35488	3.139	0.00151	7.52599	5.87526	1.647	0.00656	6.59551	conserved hypothetical protein
5.828	5.828	CLJU_RS03730	5.828	0.000274	5.2218	2.67874	2.26	0.000746	12.0515	10.875	2.115	0.000114	11.9553	cob(I)amide methyltransferase, putative
5.825	5.825	CLJU_RS12555	5.825	2.3e-05	5.76425	3.22184	4.555	0.000974	12.2542	10.0667	4.013	6.88e-07	12.0714	oxidoreductase, NAD-binding flavoprotein subunit, putative
5.806	5.806	CLJU_RS06810	5.806	0.000592	4.06335	1.52574	3.39	0.0499	9.9975	8.23581	2.975	0.00404	9.80887	sodium/solute symporter family protein
5.8	5.79993	CLJU_RS14875	4.108	0.00742	2.41381	0.37517	2.684	0.00717	8.02524	6.60074	5.8	2.58e-06	9.13677	ABC transporter, ATP-binding protein
5.734	5.734	CLJU_RS11505	1.803	0.4	3.16318	2.31244	5.734	0.00328	6.12238	3.60267	2.169	0.000818	4.71976	conserved hypothetical protein
5.718	5.718	CLJU_RS07940	5.718	0.00173	4.73056	2.21483	3.441	0.00134	8.45011	6.66696	3.472	2.56e-07	8.4628	membrane-associated anti-sigma factor, putative
5.715	5.715	CLJU_RS18630	5.715	0.000479	4.34305	1.82806	3.593	0.00486	9.91703	8.07149	5.433	0.000131	10.5133	oxidoreductase accessory NTPase, putative
5.713	5.71299	CLJU_RS16210	2.923	0.144	2.67662	1.129	1.623	0.0919	8.77084	8.07202	5.713	0.000125	10.5863	aspartate 4-kinase
5.71	5.71	CLJU_RS13595	5.71	0.0271	2.0854	-0.42828	2.726	0.0449	6.7466	5.29942	2.365	0.00255	6.54108	peptide lactone autoinducer processing membrane protein
5.67	5.67	CLJU_RS15665	5.67	0.0185	5.99725	3.4938	3.476	0.00694	12.2431	10.4455	2.27	0.00548	11.628	zinc ABC transporter, ATP-binding protein, putative
5.67	5.67	CLJU_RS17162	2.314	0.0938	1.40244	0.19159	5.67	0.00288	6.26571	3.76217	4.844	1.12e-05	6.03842	conserved hypothetical protein
5.652	5.652	CLJU_RS04190	5.652	0.0143	4.77175	2.27278	3.223	0.000199	10.3003	8.61168	3.447	0.000368	10.3969	germinant nutrient receptor-associated membrane protein, GerB family, putative
5.616	5.616	CLJU_RS11745	5.616	0.0018	6.16082	3.67125	2.809	0.00326	10.1927	8.70236	2.854	0.00329	10.2154	hypoxanthine/xanthine dehydrogenase, FAD-binding subunit, putative
5.572	5.572	CLJU_RS02755	5.572	0.0106	3.54676	1.06848	2.383	0.00162	3.95677	2.70367	1.142	0.508	2.89497	type IV prepilin-like proteins leader peptide processing enzyme
5.552	5.552	CLJU_RS04840	5.552	0.00187	4.69115	2.21803	1.261	0.0177	10.7108	10.376	1.455	0.00547	10.9173	protein of unknown function TnpB of IS66 family transposase, frameshifted
5.546	5.546	CLJU_RS08710	5.546	0.0137	4.88764	2.41616	4.232	0.00107	8.95078	6.86943	3.707	3.33e-08	8.7598	response receiver (REC), putative
5.538	5.538	CLJU_RS02115	5.538	0.00126	4.18623	1.71668	3.402	0.0017	9.41179	7.64539	2.972	1.79e-06	9.21691	stage V sporulation protein SpoVR
5.526	5.526	CLJU_RS15900	5.526	0.00439	5.79741	3.331	3.698	0.00187	10.1028	8.21582	3.81	1.2e-06	10.1456	pyridoxamine-5'-phosphate oxidase-related FMN-binding protein
5.508	5.508	CLJU_RS19300	5.508	0.00543	4.03112	1.56944	5.102	0.00371	6.53307	4.18189	2.53	0.00465	5.52124	N-acetylmuramyl-L-alanine amidase (MurNAc-LAA)
5.508	5.50785	CLJU_RS15185	2.063	0.131	1.3207	0.2757	4.384	0.000455	8.28207	6.14959	5.508	2.11e-07	8.61108	conserved hypothetical protein
5.504	5.504	CLJU_RS07400	5.504	0.0306	1.4338	-1.02682	3.113	0.0192	8.08247	6.44401	1.437	0.134	6.9667	conserved hypothetical protein
5.472	5.472	CLJU_RS07915	5.216	0.00379	2.68714	0.30406	5.472	0.00334	9.61015	7.15788	3.195	0.000319	8.83387	benzyl alcohol dehydrogenase, NAD-dependent
5.464	5.464	CLJU_RS17355	5.464	0.00168	5.06693	2.61689	4.791	0.00124	9.62456	7.36398	1.703	0.000195	8.13219	carboxymuconolactone decarboxylase family protein
5.464	5.464	CLJU_RS11150	4.277	0.016	5.24943	3.15256	5.464	0.000772	9.98525	7.53507	3.19	0.028	9.20865	peptide ABC transporter, membrane protein
#N/A	5.46337	CLJU_RS18935	#N/A	#N/A	undef	undef	3.383	0.182	5.80262	4.04406	5.463	0.0308	6.49385	conserved hypothetical protein
5.457	5.457	CLJU_RS17345	6.513	0.0593	0.57896	-2.12456	5.457	0.000501	5.09216	2.64397	1.333	0.121	3.05856	ABC transporter, membrane protein, putative
5.435	5.435	CLJU_RS09095	5.435	0.0201	0.66254	-1.77987	1.932	0.0262	3.97891	3.02848	1.046	0.761	3.0935	integrative genetic element, resolvase
5.432	5.432	CLJU_RS11785	5.432	0.00108	6.76063	4.31896	3.049	0.000373	10.785	9.17639	1.846	0.000188	10.0609	guanine deaminase
5.426	5.42584	CLJU_RS02747	2.843	0.137	8.35561	6.84784	3.578	0.0899	8.76384	6.92442	5.426	0.00178	9.36427	hypothetical protein
5.404	5.404	CLJU_RS07620	5.404	0.00708	5.41139	2.97717	2.741	0.000468	11.3665	9.91169	2.37	9.03e-07	11.1566	helix-turn-helix transcriptional regulator, LysR family, frameshifted
5.401	5.401	CLJU_RS08815	5.401	3.53e-05	7.1445	4.71106	4.993	0.000711	12.4528	10.1326	4.912	8.02e-07	12.4288	oxidoreductase (molybdopterin cytosine dinucleotide)-dioxomolybdenum--sulfide ligation chaperone
5.388	5.38781	CLJU_RS13615	undef	undef	undef	undef	5.322	0.00127	9.73969	7.32767	5.388	1.76e-06	9.75737	conserved hypothetical protein
5.388	5.38781	CLJU_RS15265	undef	undef	undef	undef	5.322	0.00127	9.73969	7.32767	5.388	1.76e-06	9.75737	conserved hypothetical protein
5.339	5.339	CLJU_RS10030	5.339	0.028	2.12126	-0.29555	1.697	0.0532	5.19986	4.4361	1.972	0.000548	5.41553	conserved hypothetical protein
5.291	5.291	CLJU_RS11895	5.291	0.000438	8.29891	5.89512	3.074	0.00112	12.6419	11.0218	1.674	4.79e-06	11.7652	glycine cleavage system T protein
5.29	5.29018	CLJU_RS19855	1.932	0.235	2.19469	1.24432	4.126	0.00631	10.9783	8.93345	5.29	4.15e-06	11.3368	GSTGPY motif-containing protein, putative exosortase G substrate
5.287	5.287	CLJU_RS17730	5.287	0.0016	4.49164	2.08892	3.309	0.000327	8.75919	7.03254	1.674	0.000168	7.77589	winged helix-turn-helix transcriptional regulator, MerR family
5.28	5.28047	CLJU_RS01425	2.555	0.0868	8.77124	7.4175	3.725	0.000606	11.8313	9.93372	5.28	1.86e-06	12.3344	(d)CDP-1,2-diacyl-sn-glycerol--L-serine O-phosphatidyltransferase
5.279	5.279	CLJU_RS00990	5.279	0.00123	2.33089	-0.06949	3.022	0.00398	4.55942	2.96361	1.362	0.114	3.40916	spore coat protein, CotS family, putative
5.224	5.224	CLJU_RS05740	5.224	0.000514	9.6325	7.24711	2.661	0.00595	13.5578	12.1458	1.166-1	0.214	11.9231	imidazoleglycerol-phosphate synthase, glutamine amidotransferase subunit
5.223	5.223	CLJU_RS09305	5.223	0.0355	1.05375	-1.33127	1.511	0.00798	3.48177	2.88583	1.276	0.0607	3.23757	glycosyltransferase, putative
5.222	5.222	CLJU_RS06980	5.222	0.0191	4.59003	2.20519	2.529	0.000444	7.87335	6.53442	1.918	6.92e-06	7.47401	metallophosphoesterase, putative
5.2	5.2	CLJU_RS10000	5.2	0.00645	5.22327	2.84449	4.616	0.00253	11.6283	9.42164	2.88	0.00589	10.9477	membrane transport protein, putative
#VALUE!	5.171	CLJU_RS12330	5.171	0.023	4.42249	2.05198	1.3-1	0.0187	8.23838	8.6179	1.568	0.00166	9.26718	membrane protein, UPF0118 superfamily
5.163	5.163	CLJU_RS12545	5.163	0.000398	6.12769	3.75936	3.813	0.000868	10.9351	9.00379	3.278	2.86e-05	10.7164	molybdopterin-binding oxidoreductase chaperone protein, putative
5.143	5.143	CLJU_RS02215	undef	undef	undef	undef	5.143	0.00337	5.26963	2.90681	4.187	0.000119	4.97259	conserved hypothetical protein
5.095	5.095	CLJU_RS11880	5.095	5.79e-06	8.60836	6.25912	3.282	0.00146	13.1469	11.4321	1.744	0.000332	12.2343	glycine cleavage system P protein, subunit 2
5.055	5.055	CLJU_RS00280	5.055	0.0213	2.23914	-0.09885	2.471	0.0036	8.3223	7.0172	2.66	7.01e-05	8.42862	helix-turn-helix transcriptional regulator, MarR family, and N-acyltransferase
5.024	5.024	CLJU_RS04745	5.024	0.00339	5.4847	3.1557	1.751	0.0069	10.2993	9.49051	3.682	4.87e-06	11.3709	conserved hypothetical protein
5.01	5.01	CLJU_RS09135	4.454	0.0144	3.60349	1.4483	5.01	0.0021	9.6518	7.32674	4.797	4.36e-06	9.5888	manganese catalase, putative
4.999	4.999	CLJU_RS18985	12.223	undef	1.50174	-2.10981	4.999	0.00139	8.54352	6.22175	4.061	9.1e-06	8.24373	lipoprotein, putative
4.955	4.955	CLJU_RS11890	4.955	0.000938	7.86746	5.55832	3.022	0.00088	11.3208	9.72482	1.394	0.000414	10.2041	glycine cleavage system lipoyl carrier protein GcvH
4.939	4.939	CLJU_RS03330	4.939	0.00169	6.80646	4.5022	3.843	0.0026	11.7823	9.83975	1.654	0.0052	10.5659	oxidoreductase (molybdopterin cytosine dinucleotide)-dioxomolybdenum--sulfide ligation chaperone
4.903	4.903	CLJU_RS11080	4.903	0.00129	5.33552	3.04179	3.441	0.00202	10.4907	8.7075	2.192	0.0368	9.83957	sodium-driven efflux pump (MatE, MatE)
4.892	4.892	CLJU_RS12550	4.892	0.00227	6.0664	3.77596	4.043	0.000611	12.3596	10.3441	4.172	4.08e-08	12.4048	oxidoreductase, iron-sulfur cluster-binding subunit, putative
4.89	4.89	CLJU_RS21100	4.89	0.0274	4.60095	2.31094	2.729	0.026	6.37668	4.92813	3.284	0.000194	6.64342	sporulation membrane protein YtvI
4.888	4.888	CLJU_RS14205	3.447	undef	0.01365	-1.77199	4.888	0.00403	6.63318	4.34385	3.894	0.00116	6.30515	Flp pilus membrane protein TadC, putative
#VALUE!	4.87621	CLJU_RS11670	2.15-1	0.0845	0.97372	2.07821	2.498-1	0.00111	6.32148	7.64235	4.876	0.00025	9.92811	oxidoreductase, bis-(molybdopterin guanine dinucleotide)-oxomolybdenum-binding subunit, putative
4.855	4.855	CLJU_RS18425	1.684	0.531	0.15024	-0.60211	4.855	0.00776	5.21777	2.9383	1.64	0.0628	3.65168	lantibiotic efflux ABC transporter, membrane protein
4.795	4.79487	CLJU_RS20915	3.311	undef	0.68958	-1.03809	3.121	0.00657	6.09839	4.45614	4.795	2.09e-05	6.71764	membrane protein DUF81, putative
4.791	4.791	CLJU_RS21235	4.441	undef	1.7105	-0.44063	4.791	0.00649	8.31008	6.04962	3.815	0.000149	7.98134	site-specific integrase/recombinase, frameshifted
4.778	4.778	CLJU_RS15110	4.778	0.000235	6.41739	4.16098	2.795	0.00963	12.567	11.0837	3.577	3.87e-05	12.9224	sensor histidine kinase (HisKA, HATPase_c)
4.773	4.773	CLJU_RS11195	4.773	0.000371	5.97297	3.71789	4.27	0.00347	8.36513	6.27061	3.17	9.61e-05	7.93531	helix-turn-helix transcriptional regulator, PucR family (HTH_30)
4.77	4.77	CLJU_RS14705	4.77	0.0222	5.98016	3.72601	1.069	0.704	3.26369	3.16706	1.971	0.00244	4.14571	small acid-soluble spore protein, H-type
4.765	4.765	CLJU_RS11760	4.765	5.86e-05	6.49664	4.24397	2.992	0.0011	12.1614	10.58	3.165	0.00103	12.2423	hypoxanthine/xanthine dehydrogenase, iron-sulfur cluster-binding and (molybdopterin cytosine dinucleotide)-oxothiomolybdenum-binding subunit, putative
4.759	4.759	CLJU_RS11485	4.759	0.0286	3.21751	0.96678	3.208	0.00547	8.6864	7.00432	3.271	0.000466	8.71421	fluoride channel
4.733	4.733	CLJU_RS12305	4.733	0.00768	3.39513	1.1521	1.999	0.00849	7.13109	6.13173	1.476	0.00761	6.69296	membrane protein, major facilitator superfamily
#VALUE!	4.715	CLJU_RS05760	4.715	0.00119	8.93746	6.69996	2.293	0.0198	13.9292	12.732	1.555-1	0.0142	12.0948	phosphoribosyl-AMP cyclohydrolase
4.7	4.7	CLJU_RS11170	4.7	0.00376	2.99739	0.7646	3.094	0.0063	5.53655	3.90697	2.588	0.0256	5.27901	membrane protein, putative
4.698	4.698	CLJU_RS08595	4.698	0.0288	2.00983	-0.22242	2.148	0.0114	7.55448	6.45095	3.38	2.2e-05	8.20799	methyl-accepting chemotaxis sensory transducer, class 24H
4.697	4.697	CLJU_RS05555	4.697	0.00166	2.48227	0.25041	1.986	0.00117	7.98671	6.99623	1.594	9.81e-06	7.66903	D-alanyl-D-alanine carboxypeptidase/transpeptidase/endopeptidase, S11 family
4.69	4.69	CLJU_RS18635	4.69	0.0128	3.1477	0.91787	2.246	0.00455	9.43378	8.2661	3.37	0.000329	10.019	nucleoside-5'-diphosphate-sugar dehydratase, putative
4.682	4.68215	CLJU_RS10300	3.818	0.11	1.39378	-0.53929	4.023	0.00617	6.40934	4.40078	4.682	0.00122	6.62795	(R)-2-hydroxyacyl-CoA dehydratase-radicalizing ATPase
4.681	4.681	CLJU_RS06975	4.09	0.018	4.00444	1.97212	4.681	0.00163	7.06061	4.83372	2.953	1.24e-05	6.39586	flavodoxin, putative
#N/A	4.67588	CLJU_RS09650	#N/A	#N/A	undef	undef	1.977	0.0696	4.47005	3.48602	4.676	0.0244	5.71126	UDP-glucose--1,2-diacyl-sn-glycerol 3-alpha-glucosyltransferase family protein
4.673	4.673	CLJU_RS09845	4.673	0.00833	4.51461	2.29013	4.234	0.00021	10.1136	8.03153	3.607	0.000217	9.8822	ABC transporter, ATP-binding protein
4.663	4.663	CLJU_RS15910	4.663	0.0104	4.56978	2.34827	4.438	0.00162	9.08221	6.93198	4.594	3.27e-06	9.13158	membrane protein, putative
4.663	4.663	CLJU_RS00625	4.663	0.0173	4.16317	1.94169	3.143	0.000828	10.5408	8.88828	2.598	1.48e-05	10.2655	sugar ABC transporter, membrane protein, putative
4.653	4.653	CLJU_RS09238	8.71	undef	3.60255	0.47976	4.653	0.0101	11.8056	9.58715	1.66	0.0508	10.3184	conserved hypothetical protein
#VALUE!	4.64775	CLJU_RS11660	1.028-1	0.934	2.26463	2.30574	2.09-1	0.00569	4.92197	5.98599	4.648	0.000319	8.20253	oxidoreductase-associated FAD-binding pyridine nucleotide-disulfide oxidoreductase
4.641	4.64054	CLJU_RS15100	3.617	0.00881	7.04473	5.18967	2.631	0.00928	8.34064	6.94476	4.641	5.14e-06	9.15906	GTP/GDP 3'-pyrophosphokinase
4.636	4.636	CLJU_RS00620	4.636	0.00179	4.64184	2.42872	3.681	0.000604	7.88616	6.00574	2.838	2.9e-06	7.51075	sugar ABC transporter, ATP-binding protein, putative
4.629	4.629	CLJU_RS16385	11.181	0.0511	9.29973	5.81665	4.629	0.0101	9.60139	7.39041	1.537	0.0182	8.01023	cold shock DNA/RNA-binding protein
4.602	4.602	CLJU_RS19680	4.602	0.00286	9.9459	7.74336	2.235	0.00127	14.1677	13.0071	2.271	1.36e-05	14.1903	butanal/acetaldehyde/pentanal/propanal/formaldehyde/4-hydroxybutanal reductase, NADPH-dependent
4.593	4.593	CLJU_RS08220	4.593	0.00888	2.76159	0.56214	4.086	0.0136	7.14218	5.11116	2.364	0.0026	6.35223	conserved hypothetical protein
4.593	4.593	CLJU_RS00980	6.294	0.0723	2.73957	0.08537	4.593	0.0026	6.53526	4.33553	1.962	0.00897	5.30797	conserved hypothetical protein
4.564	4.56417	CLJU_RS02175	3.734	0.000516	8.94558	7.04468	2.74	0.00315	10.9277	9.47347	4.564	4.43e-06	11.6638	undecaprenyl-phosphate glycosyltransferase, DPM1-like family
4.557	4.557	CLJU_RS05545	4.557	0.0154	1.50217	-0.68615	2.868	0.00296	7.04258	5.52244	2.411	3.15e-05	6.7919	sporulation protein YtfJ
4.553	4.553	CLJU_RS08070	4.553	0.0336	1.73309	-0.45402	1.627	0.00521	3.05558	2.35302	1.845	0.00551	3.23697	germinant nutrient receptor-associated membrane protein, GerB family, putative
4.53	4.53	CLJU_RS04615	2.78	0.0371	5.68998	4.21486	4.53	0.0087	8.08558	5.90589	3.644	0.00037	7.77157	HAD superfamily hydrolase
4.52	4.52	CLJU_RS15085	4.52	0.0143	4.68393	2.50754	2.283	0.0012	11.2252	10.034	2.303	6.06e-07	11.2376	protein of unknown function YoaP
4.517	4.517	CLJU_RS19495	4.517	0.000287	6.47018	4.29456	2.286	0.0104	12.0695	10.8762	1.416	0.0566	11.378	pyridoxal-5'-phosphate synthase, glutamine amidohydrolase subunit
4.509	4.509	CLJU_RS11120	4.509	0.0242	5.72389	3.55105	4.025	0.00772	8.52395	6.51479	2.843	0.0989	8.02239	peptide ABC transporter, membrane protein
4.505	4.505	CLJU_RS11850	4.505	0.00183	7.05824	4.88663	3.305	0.000965	10.8837	9.15897	3.465	5.63e-05	10.9519	redox-active protein, C_GCAxxG_C_C family, putative
4.455	4.455	CLJU_RS15855	4.048	0.123	4.92506	2.90761	4.455	0.00317	10.8663	8.71071	3.425	1.33e-05	10.4867	membrane protein of unknown function DUF554
4.452	4.452	CLJU_RS04355	4.452	0.0229	1.81068	-0.34407	4.425	0.00427	8.44157	6.29578	4.412	3.68e-05	8.43712	winged helix-turn-helix transcriptional response regulator (REC, trans_reg_C)
4.439	4.43884	CLJU_RS11130	3.746	0.00058	6.93626	5.03086	3.81	0.00728	11.816	9.88601	4.439	0.00183	12.0362	SAM-dependent methyltransferase
#VALUE!	4.436	CLJU_RS05755	4.436	0.00142	9.79504	7.64573	2.294	0.0128	13.9976	12.7991	1.469-1	0.0147	12.2438	imidazoleglycerol-phosphate synthase, cyclase subunit
4.422	4.422	CLJU_RS07545	1.35	0.244	4.01877	3.5852	4.422	0.000714	8.88468	6.73975	4.03	0.00159	8.75064	membrane protein, putative, frameshifted
4.375	4.375	CLJU_RS13415	1.112-1	0.891	1.33784	1.49148	4.375	0.00174	6.50908	4.37973	3.225	0.000207	6.06892	N-acetyltransferase, GNAT family
4.36	4.36	CLJU_RS04820	undef	undef	0.65353	undef	4.36	0.000963	4.41466	2.29007	3.578	0.000329	4.12916	integrase/recombinase
4.332	4.332	CLJU_RS19235	4.707	0.0916	0.93377	-1.30105	4.332	0.00209	8.02324	5.9082	2.728	2.4e-06	7.35586	germinant nutrient receptor-associated membrane protein, GerB family, putative
4.331	4.331	CLJU_RS18825	4.331	0.00302	6.9196	4.80473	2.777	0.0132	9.87151	8.3976	2.283	0.000434	9.58863	conserved hypothetical protein
4.315	4.315	CLJU_RS11885	4.315	5.11e-05	8.21846	6.10904	2.796	0.00098	13.0627	11.5789	1.554	0.000496	12.2147	glycine cleavage system P protein, subunit 1
4.308	4.30837	CLJU_RS02470	2.88	0.0875	2.92045	1.39424	1.214	0.193	8.22249	7.94244	4.308	0.000109	10.0496	ABC transporter, ATP-binding protein
4.303	4.303	CLJU_RS17835	2.502	0.00334	3.92481	2.60125	4.303	0.00131	9.01279	6.90739	2.441	0.00253	8.195	radical SAM domain iron-sulfur cluster-binding oxidoreductase, DUF4008-containing
4.299	4.299	CLJU_RS10510	4.153	0.00159	6.33277	4.27849	4.299	0.00145	10.3143	8.21014	3.365	2.38e-05	9.96059	bis-(molybdopterin)-oxomolybdenum bis-guanylyltransferase, putative
4.275	4.275	CLJU_RS02465	4.275	0.0132	2.14099	0.04502	1.046	0.707	9.08446	9.01829	3.226	0.00067	10.7081	ABC transporter, membrane protein, putative
4.255	4.255	CLJU_RS08300	4.255	0.00477	4.00159	1.9122	2.796	0.0159	7.85799	6.37462	2.09	0.00063	7.43809	hypothetical protein
4.254	4.254	CLJU_RS05315	4.254	0.00935	4.07439	1.98541	2.292	0.00299	9.41097	8.21416	1.698	0.000495	8.9784	SAM-dependent methyltransferase, type 11
4.238	4.238	CLJU_RS15885	4.238	0.00113	6.43756	4.35408	2.008	0.0159	13.5414	12.5351	2.564	3.87e-05	13.8935	membrane protein, major facilitator superfamily, MdtG subfamily
4.227	4.227	CLJU_RS10100	4.227	0.00197	5.24586	3.1662	3.357	0.0078	9.72497	7.97767	3.549	7.98e-06	9.80498	cob(I)amide methyltransferase, putative
4.214	4.21417	CLJU_RS10365	3.536	0.0432	4.99702	3.17486	2.779	0.00216	11.4547	9.97996	4.214	2.95e-05	12.0552	cob(I)amide methyltransferase, putative
4.207	4.20743	CLJU_RS10370	4.066	0.00876	3.49317	1.46938	3.436	0.00018	9.43622	7.65532	4.207	0.000241	9.72826	membrane protein, major facilitator superfamily
4.205	4.205	CLJU_RS11755	4.205	7.09e-05	5.88893	3.81671	2.607	0.000972	11.552	10.1692	2.873	0.0038	11.6915	hypoxanthine/xanthine dehydrogenase, (molybdopterin cytosine dinucleotide)-oxothiomolybdenum-binding subunit, putative
4.192	4.192	CLJU_RS12575	4.192	0.0173	1.52885	-0.53905	1.619	0.0945	3.27558	2.5797	1.647	0.00274	3.2998	membrane protein, putative
4.185	4.185	CLJU_RS15220	5.305	0.0512	4.35317	1.94571	4.185	0.00648	6.59737	4.53206	2.776	0.00139	6.00515	efflux pump, RND family, membrane protein
4.173	4.173	CLJU_RS16440	4.173	0.018	4.95689	2.89569	2.419	0.0043	8.49998	7.22515	2.589	1.18e-05	8.59738	membrane protein of unknown function, DUF2953-like domain-containing
4.163	4.163	CLJU_RS06840	4.163	0.0238	0.71008	-1.34759	2.132	0.0722	4.65022	3.55779	3.579	0.000804	5.39736	conserved hypothetical protein
#VALUE!	4.12	CLJU_RS03315	4.12	0.00702	7.20526	5.16244	2.788	0.00255	10.9058	9.42623	2.048-1	0.000285	8.39163	asparagine synthetase, ammonia-dependent
4.116	4.11638	CLJU_RS08945	3.633	0.0011	5.18643	3.32495	5.499	0.0578	8.94877	6.48954	4.116	0.00584	8.53092	membrane protein, putative
4.11	4.11	CLJU_RS11865	4.11	3.9e-05	7.85055	5.81131	3.597	0.000997	12.2009	10.3539	3.975	7.45e-05	12.3448	FAD-binding pyridine nucleotide-disulfide oxidoreductase and CCG domain pair iron-sulfur cluster-binding oxidoreductase
4.106	4.10613	CLJU_RS07795	1.404	0.11	7.20847	6.71856	2.215	0.0101	7.62575	6.47794	4.106	6.89e-06	8.51572	repeat-containing lipoprotein, putative
4.101	4.101	CLJU_RS21190	4.101	0.00117	4.48868	2.45262	2.122	0.00201	7.19778	6.11182	2.007	0.000318	7.11686	hypothetical protein
4.097	4.097	CLJU_RS21015	4.097	0.00639	7.36311	5.32829	1.732	0.142	7.02145	6.22851	2.084	0.0186	7.28767	nitrogen regulatory protein P-II
4.095	4.095	CLJU_RS08045	4.095	0.0019	3.51367	1.47975	2.673	0.00873	7.44594	6.02741	2.81	0.00595	7.51784	L-alanyl-D/L-glutamate epimerase
4.088	4.088	CLJU_RS04955	4.088	0.0167	3.96133	1.92967	3.173	0.00211	8.66135	6.99506	3.972	8.18e-07	8.98508	membrane protein of unknown function DUF441
4.076	4.076	CLJU_RS11085	4.076	0.00235	6.25819	4.23081	3.677	0.00251	11.6973	9.81871	2.414	0.025	11.0899	SAM-dependent methyltransferase
4.071	4.071	CLJU_RS00380	4.071	0.00818	3.72982	1.70444	1.654	0.0113	8.77192	8.04558	1.169	0.334	8.2705	ABC transporter, membrane protein
4.065	4.065	CLJU_RS19490	4.065	0.00206	6.42038	4.3971	2.25	0.0465	10.4176	9.24712	1.264	0.38	9.58493	pyridoxal-5'-phosphate synthase, lyase subunit
4.064	4.064	CLJU_RS13230	4.064	0.0272	6.17544	4.15219	1.947	0.0171	9.84823	8.88669	1.682	0.00118	9.63677	N-acetyltransferase, GNAT family
4.062	4.062	CLJU_RS08730	1.365	0.112	3.07301	2.62383	4.062	0.00137	7.1797	5.15734	3.397	0.00173	6.92166	isomerase, PhzF family
4.044	4.044	CLJU_RS09810	4.044	0.012	6.83077	4.81474	1.997	0.0192	9.28024	8.28179	1.249	0.0709	8.60221	conserved hypothetical protein
4.043	4.043	CLJU_RS15920	1.288	0.0503	6.24095	5.87502	4.043	0.0113	7.22568	5.21008	3.33	0.00169	6.94574	redox-active membrane protein, putative
4.018	4.018	CLJU_RS12060	4.018	0.0101	5.49441	3.4877	2.459	0.00769	6.31263	5.01441	1.874	0.000308	5.92017	iron-sulfur cluster-binding and FMN-binding oxidoreductase and membrane protein
4.004	4.004	CLJU_RS09925	4.004	0.000131	10.0819	8.08043	1.778	0.0103	13.9225	13.0919	1.071	0.576	13.1909	molybdopterin biosynthesis sulfur carrier protein sulfurylase
4.001	4.001	CLJU_RS03705	4.001	0.00658	4.50195	2.50152	2.367	0.000951	12.0487	10.8054	2.212	6.48e-05	11.9508	cob(I)amide methyltransferase, putative
3.986	3.986	CLJU_RS10495	3.986	0.039	8.6255	6.63028	2.48	0.00788	13.4464	12.1358	2.077	7.63e-05	13.1903	selenium metabolism protein YedF, putative
3.983	3.983	CLJU_RS11750	3.983	0.00783	7.54177	5.5479	2.281	0.000919	12.8767	11.6865	2.388	0.00528	12.9426	hypoxanthine/xanthine dehydrogenase, iron-sulfur cluster-binding subunit, putative
3.963	3.963	CLJU_RS17410	7.549	0.0736	1.23406	-1.68231	3.963	0.00162	7.16532	5.1784	2.903	4.81e-05	6.71574	ABC transporter, ATP-binding protein
3.958	3.958	CLJU_RS03080	3.958	0.00183	3.66388	1.67876	3.661	0.0244	9.81054	7.93807	1.372	0.148	8.39477	zinc-binding amidohydrolase, M20 family, aminoacylase 1 subfamily
3.956	3.956	CLJU_RS09395	3.54	0.0677	4.80615	2.98229	3.956	0.000337	7.37046	5.38627	2.303	1.52e-05	6.58967	O-acetylhomoserine sulfhydrylase, internal deletions
3.952	3.952	CLJU_RS09155	3.952	0.00186	4.68948	2.70683	2.982	0.00205	9.56725	7.99058	2.248	4.6e-05	9.15893	CW_binding_2 domain repeat surface protein (CW_binding_2, CW_binding_2, CW_binding_2)
3.95	3.94973	CLJU_RS08325	2.561	0.0779	3.49179	2.13468	2.042	0.0454	6.73718	5.70658	3.95	2.17e-05	7.68834	PAP2_like superfamily protein
3.942	3.94184	CLJU_RS18640	3.787	0.0292	4.19586	2.27444	2.19	0.024	7.36777	6.23665	3.942	0.000147	8.21552	flavoredoxin superfamily protein
3.93	3.93	CLJU_RS09990	3.93	0.00576	7.56334	5.58861	2.79	0.00187	9.89392	8.41348	1.642	0.000464	9.12867	branched-chain 2-oxoacid (Si)-reductase, 2-oxopantoate 2-reductase family
3.918	3.91814	CLJU_RS01050	1.301	0.0513	5.90088	5.52029	3.107	0.000657	10.2851	8.64949	3.918	0.000103	10.6197	stage II sporulation protein SpoIIR
3.906	3.90628	CLJU_RS07780	3.441	0.0144	1.49988	-0.28304	1.859	0.00564	4.35691	3.46198	3.906	1.35e-05	5.42777	membrane protein, DedA family
3.902	3.902	CLJU_RS20545	1.174	0.658	1.75433	1.52231	3.902	0.0299	5.55494	3.59067	1.737	0.0467	4.38751	stage V sporulation transcriptional regulator SpoVT
3.882	3.882	CLJU_RS09355	3.882	0.00395	7.31308	5.35609	2.571	0.00243	12.139	10.7765	1.493	0.33	11.3549	GTPase, putative
3.881	3.881	CLJU_RS10735	3.881	0.000945	5.53252	3.576	2.426	0.000437	10.758	9.47924	2.312	7.21e-06	10.6884	metal-dependent phosphoesterase, PHP family
3.864	3.864	CLJU_RS18725	3.864	0.000488	7.52604	5.57562	2.943	0.0031	13.2727	11.7153	2.475	0.0275	13.0229	metal ABC transporter, periplasmic metal-binding lipoprotein, HemV-2 family
3.861	3.86057	CLJU_RS03375	1.509	7.45e-05	6.45948	5.86509	3.254	0.000606	10.4445	8.74213	3.861	4.21e-05	10.6909	gamma-D-glutamyl-L-diamino acid endopeptidase I (PG_binding_1, LysM, M14_Endopeptidase_I)
3.854	3.854	CLJU_RS10505	3.049	0.0034	6.59764	4.98915	3.854	0.00145	11.0544	9.10773	2.691	0.000563	10.5358	tRNA (6-N-(L-threonyl-N)-carbonyladenosine37)-cyclo-ligase, putative
3.843	3.843	CLJU_RS17350	7.209	0.154	2.5673	-0.28254	3.843	0.0106	7.66677	5.72432	1.279	0.194	6.07958	membrane protein, putative
#VALUE!	3.836	CLJU_RS08685	3.836	0.0294	3.15696	1.21699	1.229	0.465	6.04704	5.74949	1.845-1	0.0014	4.86575	conserved hypothetical protein
3.805	3.805	CLJU_RS09995	3.805	0.00181	4.76367	2.83573	2.612	0.0205	9.85144	8.46605	1.214	0.268	8.74578	iron-sulfur cluster-binding methyl-accepting chemotaxis sensory transducer, class 24H
3.799	3.799	CLJU_RS17740	3.799	0.0243	6.07245	4.14671	2.611	0.00209	11.0809	9.69631	3.671	3.22e-06	11.5724	repeat-containing protein
3.789	3.789	CLJU_RS01085	3.789	0.000995	10.7089	8.78686	2.756	0.00126	13.1554	11.6926	1.742	0.00154	12.4932	transcription termination factor Rho
3.78	3.78	CLJU_RS06340	3.78	0.0314	11.3355	9.41701	1.64	0.0114	13.1981	12.484	1.249	0.114	12.8048	ribosomal protein L19
3.776	3.776	CLJU_RS13940	3.776	0.00854	4.25719	2.34007	2.099	0.032	4.33187	3.26168	1.055	0.738	3.33882	(4S)-4-hydroxy-2,3,4,5-tetrahydro-(2S)-dipicolinate synthase family aldolase
3.768	3.768	CLJU_RS08740	2.449	0.0114	6.94174	5.6491	3.768	0.00305	8.32802	6.41422	1.968	0.000252	7.39111	conserved hypothetical protein, frameshifted
3.767	3.767	CLJU_RS11400	3.767	0.00749	1.60363	-0.31007	2.41	0.00815	6.75051	5.48124	2.215	0.000568	6.62878	membrane protein
3.765	3.765	CLJU_RS00995	3.049	0.0188	0.09949	-1.50891	3.765	0.0011	6.07346	4.16077	2.486	0.000149	5.47483	glycosyltransferase, MtfB-like family
3.754	3.754	CLJU_RS15105	3.754	0.000205	7.45583	5.54704	2.412	0.0132	11.2707	10.0003	3.166	8.2e-05	11.6631	winged helix-turn-helix transcriptional response regulator (REC, trans_reg_C)
3.74	3.74	CLJU_RS13280	5.205	0.0523	5.21903	2.83891	3.74	0.00112	10.9302	9.02714	1.671	2.25e-05	9.76767	winged helix-turn-helix transcriptional regulator, PadR-like family
3.737	3.737	CLJU_RS18945	3.737	0.00965	5.9902	4.08816	3.175	0.00349	6.94521	5.27825	2.191	0.00148	6.40971	malate response regulator (REC)
3.716	3.716	CLJU_RS19145	6.045	0.0766	1.18642	-1.40937	3.716	0.00405	5.64266	3.74872	2.289	0.00265	4.94321	undecaprenyl-phosphate glycosyltransferase, DPM1-like family
3.708	3.708	CLJU_RS12050	3.708	0.00515	6.34923	4.45824	2.608	0.00161	8.96583	7.5828	2.011	1.6e-06	8.59065	dihydrofolate reductase
3.697	3.69687	CLJU_RS11975	2.141	0.018	4.17171	3.07299	2.28	0.0158	7.99378	6.80465	3.697	1.12e-05	8.69095	methyl-accepting chemotaxis sensory transducer, class 44H, frameshifted
3.694	3.694	CLJU_RS01100	3.694	2.99e-05	8.70359	6.81837	2.575	0.00719	12.1836	10.8186	1.742	0.00454	11.6193	peptide chain release factor methyltransferase
3.69	3.69016	CLJU_RS08380	3.042	0.00267	6.22686	4.6216	2.361	0.00416	12.3304	11.0904	3.69	2.28e-06	12.9741	peptidase, putative
3.688	3.688	CLJU_RS11420	3.688	4.88e-05	5.4096	3.52665	2.44	0.00171	10.9076	9.62033	1.901	0.00136	10.547	N-deacetylase, putative
3.688	3.68791	CLJU_RS19195	undef	undef	undef	undef	2.666	0.00986	7.63127	6.21633	3.688	2.14e-05	8.09913	germinant nutrient receptor-associated membrane protein, GerB family, putative
3.683	3.683	CLJU_RS14745	3.683	0.0168	2.46161	0.58035	2.4	0.0049	5.92263	4.65929	2.34	2.52e-05	5.88583	CW_binding_2 domain repeat surface protein (CW_binding_2, CW_binding_2, CW_binding_2)
3.678	3.678	CLJU_RS06255	3.678	0.0465	5.33186	3.4529	1.811	0.0126	8.93246	8.07507	1.943	0.000114	9.03352	nucleotidyltransferase, HIGH family
3.671	3.67117	CLJU_RS14200	2.069	0.243	1.16015	0.1111	3.292	0.000429	8.09295	6.37395	3.671	7.45e-08	8.25019	protein of unknown function DUF192
3.665	3.665	CLJU_RS13080	3.665	0.00191	3.81263	1.93871	3.021	0.00727	7.20863	5.61338	2.671	0.000256	7.03076	nucleotidyltransferase
3.657	3.65727	CLJU_RS11855	3.206	0.0397	7.86988	6.18896	3.315	0.0017	9.85318	8.12401	3.657	0.000138	9.99478	SAM-dependent methyltransferase
3.627	3.627	CLJU_RS09440	1.588	undef	-0.10869	-0.77668	3.627	0.00727	5.31072	3.45163	2.604	0.0025	4.83209	OsmC family protein
3.625	3.625	CLJU_RS16055	undef	undef	undef	undef	3.625	0.0167	6.19595	4.33783	2.969	0.000359	5.90761	N-acetylmuramyl-L-alanine amidase (PGRP, PG_binding_1)
3.622	3.62239	CLJU_RS05685	2.15	0.0537	5.11157	4.00706	1.519	0.00678	8.05837	7.45471	3.622	3.75e-06	9.31165	6-phospho-D-gluconate dehydrogenase, decarboxylating
3.621	3.62102	CLJU_RS11380	2.571	0.014	4.20802	2.84526	2.269	0.00127	11.3922	10.2096	3.621	7.59e-06	12.066	membrane protein
3.618	3.618	CLJU_RS12075	3.618	0.0143	3.9637	2.10827	2.581	0.00272	10.3344	8.96629	1.605	3.02e-05	9.6489	SAM-dependent methyltransferase
3.614	3.614	CLJU_RS10705	3.385	0.00393	9.22153	7.46219	3.614	0.00342	11.7111	9.85714	1.081-1	0.46	9.7442	lysine transporter
#VALUE!	3.614	CLJU_RS14565	3.614	0.00756	3.39212	1.5384	2.186	0.0199	10.3657	9.23695	1.678-1	0.0279	8.48946	membrane protein DUF318
3.607	3.607	CLJU_RS17705	3.607	0.00454	3.67281	1.82193	3.433	0.00458	7.67145	5.8917	1.388	0.0215	6.36479	germinant nutrient receptor-associated membrane protein, GerB family, putative
3.602	3.60151	CLJU_RS02205	3.344	0.0123	7.45531	5.71359	2.233	0.00528	12.235	11.0755	3.602	2.75e-07	12.9241	UTP--glucose-1-phosphate uridylyltransferase
3.577	3.577	CLJU_RS06645	3.577	0.00903	4.45948	2.62048	1.854	0.00278	11.2478	10.3568	1.5	8.87e-05	10.9419	monovalent cation/sugar symporter, major facilitator superfamily
#VALUE!	3.56491	CLJU_RS11665	2.287-1	0.267	0.70487	1.89867	2.624-1	0.00274	5.48602	6.87824	3.565	0.000254	8.71211	oxidoreductase-associated iron-sulfur cluster-binding protein
3.562	3.56241	CLJU_RS15815	3.004	0.0718	4.07962	2.49243	3.512	0.00741	8.70315	6.89055	3.562	1.36e-05	8.72341	protein tyrosine phosphatase, putative
3.554	3.554	CLJU_RS09865	3.554	0.0101	4.30957	2.48003	2.882	0.00395	8.704	7.17665	2.009	0.00759	8.18304	aldehyde:ferredoxin oxidoreductase, bis-(molybdopterin)-oxotungsten-containing
3.547	3.547	CLJU_RS06825	3.547	0.0063	3.97805	2.15144	1.774	0.0529	8.53394	7.70634	2.573	0.00127	9.07006	D-isomer-specific 2-hydroxyacid dehydrogenase, putative
3.545	3.545	CLJU_RS05320	3.545	0.00982	4.34109	2.51522	2.574	0.00395	4.93437	3.57011	2.492	0.000215	4.88713	N-acetyltransferase, GNAT family
3.539	3.539	CLJU_RS08085	3.539	0.0275	0.98615	-0.83742	1.419	0.0645	6.84721	6.342	1.593	0.00175	7.01402	germinant nutrient receptor protein, GerA family, putative
3.535	3.535	CLJU_RS12035	3.535	0.00596	4.93314	3.11124	3.167	0.00153	8.22341	6.55986	3.054	5.59e-05	8.17063	serpin domain serine protease inhibitor
3.535	3.535	CLJU_RS11295	3.535	0.0103	4.02065	2.19869	1.675	0.0256	8.19917	7.45457	1.707	0.00135	8.22618	sensor histidine kinase (HisKA, HATPase_c)
3.53	3.53	CLJU_RS07580	3.53	0.000345	6.07405	4.25437	2.359	0.00331	9.67633	8.43756	1.127-1	0.204	8.26431	sensor histidine kinase (HisKA, HATPase_c)
3.523	3.52267	CLJU_RS09670	1.508	0.0715	5.65692	5.06403	2.649	0.00171	11.1497	9.74373	3.523	1.44e-08	11.5604	conserved hypothetical protein
3.518	3.518	CLJU_RS11395	3.518	0.039	4.04832	2.23321	1.572	0.00509	9.34295	8.68991	1.692	3.33e-06	9.44859	glyoxalase/bleomycin resistance protein/dioxygenase superfamily protein
3.504	3.504	CLJU_RS20677	undef	undef	undef	undef	3.504	0.000571	5.69052	3.88124	1.253	0.188	4.20607	protein of unknown function DUF1540
3.5	3.5	CLJU_RS18835	3.5	0.0128	10.7115	8.90396	2.019	0.0033	10.4481	9.43436	1.375	0.124	9.89381	zf-trcl domain protein
3.497	3.497	CLJU_RS01095	3.002	0.0281	9.80361	8.21743	3.497	0.00317	13.0704	11.2639	2.279	0.000199	12.4522	protein of unknown function DUF1385
#VALUE!	3.494	CLJU_RS17720	3.494	0.0246	4.09359	2.28838	1.232	0.228	8.28431	7.98292	2.254-1	0.00245	6.81008	4-amino-4-deoxychorismate synthase, glutamine amidotransferase subunit
3.492	3.49237	CLJU_RS08320	2.846	0.223	4.52549	3.01639	2.521	0.00136	10.1775	8.84334	3.492	4.25e-07	10.6476	membrane protein of unknown function, DUF3784-related
3.48	3.48	CLJU_RS03085	3.48	0.0419	3.57497	1.77587	2.139	0.0389	7.94401	6.847	1.194-1	0.218	6.59031	D/L-methionine(-sulfoxide) ABC transporter, ATP-binding protein, putative
3.478	3.478	CLJU_RS18385	3.478	0.00157	4.58032	2.78177	2.515	0.00174	8.94579	7.61487	2.072	1.43e-06	8.66616	carbon starvation protein CstA
3.472	3.472	CLJU_RS09825	3.472	4.51e-05	9.46447	7.66861	1.532	0.0127	14.6123	13.9969	1.393	0.00207	14.4755	cytoplasmic formate dehydrogenase, bis-(molybdopterin guanine dinucleotide)-oxotungsten-binding subunit, selenocysteine-containing
3.469	3.469	CLJU_RS04180	3.469	0.0134	2.89074	1.09608	2.875	0.00321	8.16591	6.64202	2.528	0.0259	7.97982	germinant nutrient receptor-associated lipoprotein, GerC family, putative
3.465	3.465	CLJU_RS16240	3.465	0.0288	5.77172	3.9786	1.303	0.154	9.30342	8.92157	2.516	2.35e-05	10.2528	helix-turn-helix transcriptional regulator, AraC family
3.454	3.454	CLJU_RS10095	3.454	0.0105	5.39476	3.60622	1.843	0.0906	9.87349	8.99067	2.106	0.0013	10.0651	methyl-Co(III)-5-hydroxybenzimidazolylcobamide-binding protein
3.434	3.434	CLJU_RS01870	3.434	0.0334	2.04549	0.26546	1.861	0.0184	7.07677	6.17993	1.011	0.936	6.19554	5-hydroxyvalerate dehydrogenase family protein
3.431	3.431	CLJU_RS04140	1.617	0.236	2.60942	1.91522	3.431	0.00989	8.70135	6.9227	2.497	0.000391	8.24267	conserved hypothetical protein
3.43	3.43	CLJU_RS04310	3.43	0.0296	3.48334	1.70489	2.687	0.00162	8.64612	7.21993	2.243	0.00291	8.38529	branched-chain amino acid aminotransferase
3.427	3.427	CLJU_RS07920	3.427	0.000116	3.66616	1.88903	3.086	0.00259	10.9179	9.29188	1.671	0.00381	10.0326	FMN-binding NADPH-dependent oxidoreductase, Oye family, and FAD-binding pyridine nucleotide-disulfide oxidoreductase
3.415	3.415	CLJU_RS10230	3.65	0.0623	1.86539	-0.00255	3.415	0.00186	4.72591	2.95384	2.389	0.00748	4.20996	conserved hypothetical protein
3.414	3.41366	CLJU_RS02100	2.708	0.0811	3.57313	2.13562	1.268-1	0.242	6.99664	7.33962	3.414	0.00878	9.11094	(4S)-4-hydroxy-2,3,4,5-tetrahydro-(2S)-dipicolinate synthase
3.41	3.41	CLJU_RS01865	3.41	0.0109	3.50939	1.73929	2.377	0.00331	8.40274	7.15341	1.35	0.0079	7.58638	protein of unknown function DUF1537
3.4	3.4	CLJU_RS18740	3.4	0.00476	7.59852	5.83271	2.782	0.00879	10.0793	8.60314	2.86	0.02	10.1191	SAM-dependent methyltransferase, putative
3.396	3.396	CLJU_RS07590	3.396	0.00369	5.6317	3.86748	2.094	0.00686	9.25099	8.18411	1.33	0.000888	8.59581	ABC transporter, ATP-binding protein
3.375	3.375	CLJU_RS21405	5.07	0.226	2.74954	0.40729	3.375	0.0127	5.02758	3.27261	1.717	0.0511	4.05213	protein of unknown function DUF3787
3.368	3.368	CLJU_RS08210	3.072	0.0097	4.54798	2.9284	3.368	0.0222	6.30993	4.55792	1.578	0.116	5.21567	helix-turn-helix XRE domain protein
3.361	3.361	CLJU_RS10405	3.361	0.00858	3.21728	1.468	1.622	0.105	10.0294	9.33126	1.701	0.0184	10.098	FMN-binding NADPH-dependent oxidoreductase, Oye family, and FAD-binding pyridine nucleotide-disulfide oxidoreductase
3.346	3.346	CLJU_RS04405	3.346	0.000944	9.16478	7.42232	2.528	0.00437	12.3818	11.0436	2.55	3.94e-06	12.3939	formate hydrogen-lyase, bis-(molybdopterin guanine dinucleotide)-oxotungsten-binding formate dehydrogenase subunit, putative
3.343	3.343	CLJU_RS03585	3.343	0.00342	7.87935	6.13811	1.459	0.038	10.3114	9.76619	1.651	0.00011	10.4891	cell division septum formation topological specificity factor
3.343	3.343	CLJU_RS12155	3.862	0.0531	3.1401	1.19068	3.343	0.0017	9.35051	7.60909	2.391	8.98e-05	8.8669	membrane protein
3.339	3.339	CLJU_RS08765	3.339	0.0203	4.29403	2.55439	1.65	0.0499	4.68298	3.96043	1.009	0.964	3.9735	polypeptide formylmethionine deformylase
#VALUE!	3.335	CLJU_RS12655	3.335	0.0309	-0.05869	-1.79658	1.131-1	0.14	2.40385	2.58209	1.173-1	0.0208	2.35161	ABC transporter, membrane protein
3.334	3.334	CLJU_RS08750	3.334	0.047	5.79851	4.06096	2.424	0.0022	8.17489	6.89724	1.648	0.0182	7.61777	HAD superfamily hydrolase
3.327	3.327	CLJU_RS06995	5.324	0.0596	2.83258	0.41999	3.327	0.00109	7.16883	5.43437	1.358	0.0885	5.87625	membrane protein, major facilitator superfamily
3.327	3.327	CLJU_RS12597	2.49	0.104	3.37577	2.05933	3.327	0.0137	4.05838	2.32397	1.714	0.00534	3.10167	peptide lactone autoinducer precursor
3.323	3.323	CLJU_RS01890	3.323	0.0143	2.26018	0.52751	1.763	0.0146	8.51853	7.70018	1.246	0.0356	8.01704	membrane protein, major facilitator superfamily
3.32	3.32	CLJU_RS17395	2.384	0.0367	1.7258	0.47237	3.32	0.0063	5.89653	4.16506	1.818	0.00143	5.02732	integrative genetic element, resolvase
3.319	3.319	CLJU_RS08930	3.128	0.0155	7.89165	6.2463	3.319	0.000999	12.3765	10.6456	2.992	1.62e-05	12.2265	conserved hypothetical protein
3.316	3.316	CLJU_RS02180	3.316	0.00817	5.87283	4.14306	1.711	0.0121	8.93417	8.15851	2.47	0.000507	9.46294	membrane protein, GtrA superfamily
3.305	3.305	CLJU_RS06705	3.305	0.0151	4.89879	3.17383	1.799	0.00278	9.9231	9.07533	1.552	0.000279	9.70968	radical SAM domain iron-sulfur cluster-binding oxidoreductase, putative
3.303	3.30314	CLJU_RS09615	2.343	0.127	7.54132	6.31282	2.519	0.00241	11.8127	10.4797	3.303	3.35e-08	12.2036	conserved hypothetical protein
3.272	3.272	CLJU_RS06355	3.077	0.00349	7.14797	5.52632	3.272	0.00236	9.94548	8.23516	1.117	0.455	8.39475	ribonuclease HII
3.268	3.268	CLJU_RS09125	3.268	0.00251	4.96117	3.2524	1.581	0.00724	7.52683	6.86539	1.102	0.241	7.00557	CW_binding_2 domain repeat surface protein (CW_binding_2, CW_binding_2, CW_binding_2)
#VALUE!	3.268	CLJU_RS08275	3.268	0.0242	4.11675	2.40834	1.011	0.951	3.12932	3.11223	1.38-1	0.0129	2.64739	hypothetical protein
3.264	3.26438	CLJU_RS19305	2.391	0.0515	3.71555	2.45793	2.603	0.00252	8.04221	6.66178	3.264	1.69e-06	8.36859	nucleotidase, putative
3.251	3.251	CLJU_RS17075	3.251	0.00477	6.20653	4.50553	2.216	0.000485	10.1465	8.99797	1.868	6.82e-06	9.89919	conserved hypothetical protein
3.239	3.23924	CLJU_RS09765	3.214	0.197	2.19345	0.50897	1.796	0.0415	5.85987	5.0148	3.239	3.52e-05	6.71046	helix-turn-helix transcriptional regulator, YyaN family
3.234	3.234	CLJU_RS18950	3.234	0.0011	6.313	4.61951	2.228	0.012	11.929	10.7731	1.969	0.000195	11.7506	malate sensor histidine kinase (PAS, HATPase_c)
3.234	3.234	CLJU_RS18785	3.234	0.0276	4.84225	3.14887	2.059	0.00926	11.6417	10.5993	1.729	0.00018	11.3891	conserved hypothetical protein
3.233	3.233	CLJU_RS18780	3.233	0.000257	5.07803	3.38514	2.161	0.00762	9.7522	8.64034	1.684	0.000205	9.39205	hypothetical protein
3.233	3.233	CLJU_RS17415	2.781	0.0811	2.38728	0.91154	3.233	0.000657	6.50068	4.80776	2.956	0.000111	6.37142	ABC transporter, membrane protein
3.226	3.226	CLJU_RS18735	3.226	5.29e-05	7.06631	5.37634	2.49	0.00504	12.8998	11.5836	2.522	0.0242	12.9179	metal ABC transporter, membrane protein
3.219	3.219	CLJU_RS09350	3.219	0.0158	5.22384	3.53718	1.553	0.0233	8.32136	7.68625	1.069-1	0.372	7.58919	ATP-dependent RNA helicase, SUV3-related
3.218	3.21833	CLJU_RS00585	2.374	0.0108	5.58028	4.3329	1.31	0.0718	10.6864	10.2963	3.218	4.01e-06	11.9826	L-arabinose isomerase
3.217	3.217	CLJU_RS12820	3.217	0.0291	2.30698	0.62106	1.503	0.0319	10.292	9.70421	1.005-1	0.964	9.69625	periplasmic solute-binding protein
3.213	3.213	CLJU_RS10180	3.213	0.00962	6.57129	4.88693	2.534	0.000971	11.1168	9.77524	1.522	0.000807	10.3815	helix-turn-helix transcriptional regulator, PucR family (HTH_30)
3.213	3.213	CLJU_RS07000	3.213	0.016	2.82379	1.13967	1.415	0.0473	9.10267	8.60168	1.113	0.459	8.75613	membrane protein, major facilitator superfamily
3.212	3.212	CLJU_RS08270	2.643	0.074	3.03944	1.63678	3.212	0.00137	8.3746	6.69074	1.988	0.000864	7.68201	zinc ribbon domain membrane protein, putative
3.203	3.203	CLJU_RS01305	3.203	0.00479	4.9595	3.27981	1.794	0.00768	10.4535	9.61016	1.051-1	0.714	9.53821	zinc-binding peptidase, M28 family
3.201	3.201	CLJU_RS09855	3.201	0.0139	4.08556	2.40689	3.022	0.00243	8.10351	6.50766	2.601	2.33e-05	7.88688	ABC transporter, periplasmic metal-binding lipoprotein, TroA_e family
3.199	3.199	CLJU_RS16510	3.199	0.000672	6.1554	4.47761	2.881	0.00761	9.5193	7.99249	2.452	0.000161	9.28657	periplasmic protein of unknown function (PG_binding_4, VanW)
3.199	3.199	CLJU_RS12350	3.199	0.0418	7.34388	5.66625	2.21	0.0172	12.5587	11.4145	1.902	0.000292	12.3419	membrane protein, putative
3.196	3.196	CLJU_RS14635	3.196	0.0354	4.6939	3.0173	2.127	0.00174	9.16175	8.07281	2.552	2.52e-05	9.42449	conserved hypothetical protein
3.191	3.191	CLJU_RS08200	3.191	0.0486	4.92904	3.25459	1.681	0.0203	6.45415	5.70414	1.092-1	0.468	5.57707	conserved hypothetical protein
3.19	3.19	CLJU_RS11845	3.037	0.00115	6.75482	5.15211	3.19	0.00116	10.6468	8.97314	3.062	0.000887	10.5878	radical SAM domain iron-sulfur cluster-binding oxidoreductase
3.19	3.19	CLJU_RS14815	3.384	0.121	-0.14002	-1.89882	3.19	0.0154	6.2012	4.52736	2.982	0.00113	6.10356	amidohydrolase, putative
3.188	3.188	CLJU_RS16455	3.188	0.000163	8.40603	6.73329	2.214	0.000434	12.0836	10.9366	1.735	0.000224	11.7318	pyranopterin-triphosphate synthase
3.185	3.185	CLJU_RS09575	1.38	0.173	1.36995	0.90425	3.185	0.00484	7.62095	5.94945	1.654	0.0329	6.675	alcohol dehydrogenase, zinc-binding
3.181	3.181	CLJU_RS05330	3.181	0.0329	4.10146	2.43173	2.908	0.00384	8.10799	6.56776	1.025-1	0.924	6.53109	peptide lactone autoinducer sensor histidine kinase (HATPase_c), putative
3.161	3.161	CLJU_RS08825	3.161	0.00728	8.44201	6.78126	2.129	0.00186	12.4635	11.373	2.005	0.000436	12.3767	sensor diguanylate cyclase (FIST, FIST_C, GAF, GGDEF)
3.143	3.143	CLJU_RS09820	3.143	0.0079	9.85914	8.20687	1.936	0.003	14.3925	13.4387	1.663	2.36e-05	14.1726	cytoplasmic formate dehydrogenase, iron-sulfur cluster-binding subunit, putative
3.143	3.143	CLJU_RS17880	3.143	0.00928	5.10778	3.4553	2.184	0.00152	5.36943	4.24232	1.751	0.000516	5.05088	CW_binding_2 domain repeat surface protein (CW_binding_2, CW_binding_2, CW_binding_2)
3.141	3.141	CLJU_RS17255	3.141	0.00865	2.49988	0.84833	1.732	0.0711	5.10586	4.31273	1.734	0.0278	5.10723	helix-turn-helix transcriptional regulator, AraC family
3.141	3.141	CLJU_RS02935	1.897	0.0606	2.18992	1.26559	3.141	0.000377	9.19266	7.54109	2.13	2.55e-06	8.63175	periplasmic metal-binding protein
#VALUE!	3.134	CLJU_RS15030	3.134	0.000671	4.05926	2.41091	1.509	0.083	9.83083	9.23666	1.773-1	4.61e-05	8.41022	citrate lyase, alpha subunit
3.131	3.13072	CLJU_RS12460	1.365	0.16	5.70244	5.25265	2.552	0.00287	9.16963	7.81791	3.131	7.49e-08	9.4644	apo-citrate lyase/apo-citramalate lyase 2'-(5''-triphosphoribosyl)-3'-dephospho-coenzyme A transferase
3.128	3.128	CLJU_RS09850	3.126	0.00117	3.02339	1.37893	3.128	0.00221	8.4411	6.79557	2.704	0.00046	8.2306	ABC transporter, membrane protein, FecCD family
3.124	3.124	CLJU_RS11780	3.124	0.000391	6.01779	4.37396	1.785	0.0159	12.4545	11.6182	1.513	0.00459	12.2159	purine base transport membrane protein, putative
3.1	3.0996	CLJU_RS16380	2.071	0.112	2.62361	1.57282	2.086	0.0143	8.83495	7.77411	3.1	0.000346	9.40619	conserved hypothetical protein
3.096	3.09586	CLJU_RS20920	1.895	0.225	0.05811	-0.86421	2.557	0.00874	5.56572	4.21092	3.096	6.45e-05	5.84126	response regulator (REC)
3.087	3.087	CLJU_RS08400	3.087	0.0117	2.75666	1.13001	1.359	0.0268	7.71337	7.26989	1.621	0.00137	7.96686	ABC transporter, periplasmic metal-binding lipoprotein, HemV-2 family
#VALUE!	3.077	CLJU_RS07880	3.077	0.00527	3.87718	2.2552	1.19	0.227	7.24143	6.99008	1.402-1	0.0063	6.50256	anthranilate synthase, glutamine amidotransferase subunit
3.077	3.077	CLJU_RS02125	3.077	0.00873	5.39285	3.77106	2.616	0.0161	9.26977	7.88221	2.391	0.000167	9.13997	protein serine/threonine kinase PrkA
#VALUE!	3.077	CLJU_RS05525	3.077	0.0123	-0.13906	-1.76105	1.16-1	0.348	3.22828	3.44249	1.302-1	0.0473	3.06128	D-alanyl-D-alanine carboxypeptidase/transpeptidase/endopeptidase, S11 family
3.074	3.07376	CLJU_RS03380	4.673	0.0683	5.6894	3.46504	2.159	0.00265	9.26317	8.15243	3.074	1.76e-05	9.77244	protein of unknown function DUF327
3.057	3.05708	CLJU_RS11460	1.182	0.33	5.50526	5.26389	1.239	0.303	7.13723	6.82719	3.057	2.04e-05	8.43934	winged helix-turn-helix transcriptional regulator, MarR family, putative
3.056	3.056	CLJU_RS17760	3.056	0.0371	3.16233	1.55051	2.472	0.025	9.65504	8.34894	1.238	0.224	8.6568	membrane protein, major facilitator superfamily
3.052	3.05231	CLJU_RS08350	2.164	0.00927	7.54225	6.42841	2.819	0.00206	9.88957	8.39435	3.052	2.9e-06	10.0043	rubrerythrin
3.052	3.052	CLJU_RS17625	3.052	0.00602	5.51574	3.90583	2.674	0.0011	10.0214	8.60234	1.062	0.476	8.68902	membrane protein (DUF161, DUF161, DUF2179)
3.046	3.046	CLJU_RS08185	3.046	0.00197	4.90518	3.29815	1.906	0.00115	7.81483	6.88353	1.301	0.00566	7.26285	conserved hypothetical protein
3.042	3.04169	CLJU_RS17315	2.198	0.056	1.56366	0.42694	1.649	0.182	4.84788	4.12615	3.042	0.00094	5.73102	membrane zinc metalloprotease, putative
3.038	3.038	CLJU_RS17790	2.293	0.00238	4.28573	3.08815	3.038	0.00117	11.7355	10.132	2.267	0.00157	11.3128	chromate transport protein ChrA, subunit 2, putative
3.038	3.038	CLJU_RS11165	3.038	0.0251	3.79938	2.19607	2.503	0.00264	8.97521	7.65103	2.142	0.00807	8.74978	SAM-dependent methyltransferase
3.038	3.038	CLJU_RS20105	3.038	0.0288	11.0116	9.40812	1.09	0.244	14.3006	14.1755	1.19-1	0.0721	13.9239	translation initiation factor IF-1
3.035	3.035	CLJU_RS03305	2.85	0.0862	6.5223	5.01093	3.035	0.00366	11.4766	9.87447	1.999	5.69e-06	10.874	membrane protein of unknown function, DUF378-related
3.018	3.018	CLJU_RS05915	3.018	0.0167	4.10199	2.50829	1.357	0.0523	9.1617	8.72024	1.338	0.0264	9.13979	D,D-dipeptide ABC transporter, membrane protein DdpC, putative
3.012	3.012	CLJU_RS11840	3.012	0.000747	7.49999	5.9091	2.471	0.000211	10.6118	9.30618	2.658	0.000158	10.7166	oxidoreductase (molybdopterin cytosine dinucleotide)-dioxomolybdenum--sulfide ligation chaperone
3.012	3.012	CLJU_RS07170	2.151	0.415	4.365	3.25978	3.012	0.00437	7.85937	6.26841	2.599	7.5e-06	7.64635	conserved hypothetical protein
3.01	3.0102	CLJU_RS04740	2.118	0.00271	6.65909	5.57597	1.554	0.0111	10.4481	9.81115	3.01	2.66e-06	11.401	flagellar filament cap protein FliD
3.007	3.00717	CLJU_RS08115	undef	undef	undef	undef	1.957	0.002	4.51116	3.54207	3.007	3.59e-06	5.13047	helix-turn-helix DNA-binding protein, putative
3.004	3.004	CLJU_RS07930	3.004	0.00101	4.62651	3.03939	1.271	0.256	11.9218	11.5754	1.911	0.000415	12.5095	collagen-like repeat-containing protein
3.002	3.002	CLJU_RS20850	3.002	0.00153	6.08928	4.50324	2.673	0.00136	11.0824	9.66362	2.207	7.73e-05	10.8055	flavoprotein, putative
2.997	2.997	CLJU_RS11285	3.997	0.153	1.60306	-0.39598	2.997	0.000996	7.35155	5.76774	2.059	0.00587	6.80938	lantibiotic efflux ABC transporter, membrane protein
2.988	2.988	CLJU_RS00355	1.287	0.591	1.00683	0.64247	2.988	0.00727	4.53998	2.96075	2.777	0.000617	4.43445	phasin superfamily protein
2.98	2.98	CLJU_RS10025	2.98	0.0105	7.08349	5.50803	1.275	0.00877	12.7036	12.3528	1.065	0.321	12.4434	(S)-2-acetolactate/(S)-2-aceto-2-hydroxybutanoate synthase, biosynthetic type, small subunit
2.975	2.975	CLJU_RS01000	2.975	0.0117	1.33879	-0.23456	2.964	0.0293	6.49843	4.9306	2.06	0.017	5.97344	spore coat protein, CotS family, putative
2.975	2.975	CLJU_RS06680	2.975	0.0409	9.91404	8.34077	1.549	0.00286	13.9048	13.2728	1.145	0.25	13.468	2-oxo-3-deoxy-6-phospho-D-galactonate/2-oxo-4-hydroxyglutarate aldolase, putative
2.972	2.97214	CLJU_RS14715	1.77	0.0594	4.54444	3.72008	1.016	0.899	8.15894	8.13462	2.972	7.81e-06	9.70612	oxidoreductase, SDR_c1 family
2.968	2.968	CLJU_RS14305	2.968	0.0191	7.08094	5.51136	2.503	0.00218	10.1869	8.86321	1.299	0.0358	9.24057	conserved hypothetical protein
2.968	2.968	CLJU_RS15150	2.346	0.084	4.964	3.73365	2.968	0.00774	7.71819	6.14865	1.804	0.000578	7.00003	conserved hypothetical protein
2.956	2.95562	CLJU_RS02105	1.765	0.0299	3.45479	2.63503	1.126-1	0.584	7.38016	7.55244	2.956	0.000583	9.1159	sodium/dicarboxylate symporter, putative
2.943	2.943	CLJU_RS14885	2.943	0.0164	2.5425	0.98487	2.61	0.00116	8.37945	6.99488	2.043	9.99e-06	8.02544	ATP-dependent nuclease, TOPRIM_OLD domain-containing
2.938	2.938	CLJU_RS08305	2.938	0.0142	3.75613	2.20111	2.133	0.00518	7.36971	6.27668	1.624	0.000132	6.97633	conserved hypothetical protein
2.931	2.93118	CLJU_RS00765	2.869	0.0534	6.83681	5.31618	2.091	0.00722	9.02121	7.95639	2.931	0.000465	9.50787	protein of unknown function DUF1836
2.929	2.929	CLJU_RS06860	2.929	0.0235	4.36059	2.80973	2.276	0.0267	10.0803	8.89376	1.081	0.892	9.00673	FeoA family protein
#VALUE!	2.928	CLJU_RS20645	2.928	0.0322	1.91645	0.36638	1.18	0.521	5.68042	5.4405	1.5-1	0.0345	4.85484	lipoprotein, putative
2.923	2.923	CLJU_RS14340	2.923	0.0101	3.91265	2.3648	1.694	0.0125	8.36811	7.6074	1.14	0.474	7.79586	heavy metal-translocating P-type ATPase
2.923	2.923	CLJU_RS20855	2.923	0.0225	6.63123	5.08363	1.834	0.00578	12.3027	11.4269	1.664	0.000493	12.1619	acyl-(acyl carrier protein) thioesterase
2.919	2.919	CLJU_RS01020	1.95	0.0542	1.6206	0.65667	2.919	0.0227	7.49828	5.95268	1.74	0.00332	6.75178	cyanophycinase
2.916	2.91613	CLJU_RS03670	2.918	0.0514	3.38412	1.83908	2.692	0.00177	4.63946	3.21025	2.916	1.75e-05	4.75431	periplasmic helix-hairpin-helix DNA-binding protein (SLBB, HHH)
2.908	2.908	CLJU_RS20705	2.908	0.00048	7.94916	6.40911	1.235-1	0.125	8.76677	9.07221	1.032-1	0.759	9.02596	[FeFe]-hydrogenase regulator, putative
2.906	2.906	CLJU_RS05600	2.906	0.0143	5.77439	4.23527	1.73	0.00879	10.6661	9.87473	1.678	0.00181	10.6213	membrane protein, putative
2.894	2.894	CLJU_RS03345	2.894	0.0297	3.32889	1.79563	1.168	0.54	4.94801	4.72381	1.896	0.0213	5.64664	membrane-associated anti-sigma factor, putative
2.89	2.88963	CLJU_RS05680	1.484	0.0221	5.53416	4.96442	1.346	0.0115	9.72482	9.29574	2.89	2.15e-06	10.8266	D-isomer-specific 2-hydroxyacid dehydrogenase, NAD-dependent
2.886	2.88564	CLJU_RS00580	2.28	0.0443	2.89617	1.70652	1.14	0.5	7.45533	7.26544	2.886	0.000501	8.79433	L-arabinofuranose 1-epimerase, putative
#VALUE!	2.878	CLJU_RS17715	2.878	0.00249	4.82133	3.2961	1.142	0.457	7.13323	6.94127	2.167-1	0.000728	5.82552	4-amino-4-deoxychorismate synthase, catalytic subunit
2.866	2.866	CLJU_RS16340	2.866	0.00384	6.72826	5.20896	1.786	0.00881	11.1371	10.3003	2.373	6.2e-05	11.5472	methyl-accepting chemotaxis sensory transducer, class 44H, 4HB_MCP_1 domain-containing
2.84	2.84	CLJU_RS06600	2.84	0.0495	2.75879	1.25244	2.697	0.025	6.62011	5.18849	2.838	0.00185	6.69341	2-((2R,5Z)-2-carboxy-4-methylthiazol-5(2H)-ylidene)ethyl-phosphate tautomerase
2.839	2.839	CLJU_RS07775	2.839	0.00399	1.14447	-0.36133	1.267	0.167	5.71043	5.36817	1.893	0.000162	6.28853	membrane protein, major facilitator superfamily
2.833	2.833	CLJU_RS07585	2.833	0.00596	6.57153	5.06881	2.033	0.00395	11.4576	10.4339	1.188	0.0266	10.6825	efflux pump, RND family, periplasmic protein
2.828	2.828	CLJU_RS11075	2.828	0.012	9.50447	8.00425	1.734	0.0026	14.2241	13.4296	1.839	2.75e-06	14.3088	iron-sulfur cluster-binding oxidoreductase
2.817	2.817	CLJU_RS20900	2.817	0.0213	2.70666	1.21205	2.235	0.0364	6.16023	4.99986	2.461	0.00168	6.29923	membrane protein, GtrA superfamily
2.811	2.8105	CLJU_RS18710	1.787	0.294	0.65531	-0.18285	1.027	0.882	6.37843	6.33901	2.811	0.00175	7.82984	membrane protein DUF421
2.797	2.79657	CLJU_RS07045	1.392	0.503	2.38101	1.90371	1.009	0.945	9.3558	9.34235	2.797	0.000802	10.826	D-alanyl-D-alanine carboxypeptidase/transpeptidase/endopeptidase lipoprotein, S11 family
2.794	2.794	CLJU_RS01340	2.794	0.0335	6.60708	5.12461	2.403	0.00286	10.0106	8.74558	2.588	1.29e-05	10.1175	GTP/GDP 3'-pyrophosphokinase
2.793	2.79294	CLJU_RS08355	2.091	0.0674	3.48117	2.4164	1.643	0.0316	8.91875	8.20192	2.793	2.68e-06	9.6837	cell shape-determining N-acetylglucosaminyl-N-acetylmuramyl-(pentapeptide)-diphospho-undecaprenol flippase RodA
2.79	2.79	CLJU_RS08175	2.79	0.0346	4.35468	2.8739	1.696	0.0205	7.25851	6.4962	1.061	0.488	6.58166	conserved hypothetical protein
2.789	2.789	CLJU_RS19385	2.81	0.0701	4.93728	3.44623	2.789	0.0173	12.399	10.9188	1.164	0.368	11.1384	helix-turn-helix transcriptional regulator, LysR family
2.786	2.786	CLJU_RS01060	2.786	0.0174	3.30614	1.82757	2.413	0.0251	6.30991	5.03879	1.148	0.427	5.23847	germination protein YpeB
2.782	2.782	CLJU_RS00660	2.782	0.0016	7.20189	5.72576	1.585	0.0166	12.419	11.7538	1.658	0.000517	12.4832	peptidase, LD-carboxypeptidase A family
2.781	2.781	CLJU_RS12255	2.781	0.000579	8.33703	6.86109	1.79	0.00614	11.489	10.6484	1.803	1.12e-05	11.4991	butanal/acetaldehyde/propanal/pentanal/formaldehyde reductase, NADPH-dependent
2.78	2.78	CLJU_RS02210	2.78	0.012	5.93108	4.45553	1.338	0.096	10.1352	9.71461	2.656	3.93e-06	11.1236	membrane protein
2.778	2.778	CLJU_RS10500	2.778	0.00982	8.33223	6.85778	1.545	0.00181	12.7626	12.135	1.882	2.74e-07	13.0469	amidohydrolase, putative
#VALUE!	2.776	CLJU_RS13890	2.776	0.000457	3.46445	1.99139	1.727	0.0177	7.87778	7.08931	1.428-1	0.038	6.5743	proton/D-galactarate symporter
2.772	2.772	CLJU_RS17175	2.12	0.0664	2.7267	1.64211	2.772	0.00154	7.71575	6.24467	2.009	0.00453	7.2512	sugar ABC transporter, membrane protein, putative
2.771	2.771	CLJU_RS09675	2.771	0.0109	5.74839	4.27777	2.387	0.0125	8.82605	7.57055	1.467	0.0189	8.1231	membrane protein, major facilitator superfamily
2.768	2.768	CLJU_RS17290	2.482	0.0113	5.45808	4.14621	2.768	0.00481	9.08494	7.61588	2.314	0.000576	8.82625	esterase D family protein
2.751	2.751	CLJU_RS09335	2.751	0.0212	6.43166	4.97167	2.44	0.000812	11.956	10.6689	1.632	4.76e-06	11.3754	membrane protein DUF3816
2.748	2.74791	CLJU_RS14710	3.603	0.104	6.17668	4.32728	2.15	0.00182	10.7202	9.61568	2.748	1.44e-06	11.074	conserved hypothetical protein
2.748	2.74769	CLJU_RS19890	2.691	0.0393	3.21568	1.78708	2.03	0.00113	9.51333	8.49144	2.748	2.06e-05	9.94966	alanine racemase
2.747	2.74743	CLJU_RS21195	2.063	0.026	5.69613	4.65113	2.412	0.0151	8.69791	7.42719	2.747	7.36e-05	8.88527	collagen-like repeat-containing protein
2.742	2.742	CLJU_RS13210	2.556	0.00822	8.14457	6.79018	2.742	0.00792	6.90284	5.44737	1.842	0.000638	6.32858	conserved hypothetical protein
2.741	2.741	CLJU_RS11415	2.741	0.00213	9.81204	8.35727	2.359	0.00379	13.0704	11.8321	1.839	0.000416	12.711	3D domain protein
2.737	2.737	CLJU_RS21010	2.737	0.00729	5.01458	3.56154	2.342	0.0214	7.47081	6.24265	1.979	0.00106	7.22708	methyl-accepting chemotaxis sensory transducer, class 24H
2.734	2.73381	CLJU_RS14810	2.056	0.0101	3.40248	2.36248	2.123	0.00628	7.27244	6.1859	2.734	4.71e-05	7.63681	peptidoglycan 1,4-beta-N-acetylmuramidase
2.73	2.73029	CLJU_RS10555	2.235	0.0693	3.16583	2.00525	1.487	0.295	5.65464	5.08168	2.73	0.00243	6.53074	N-formimidyl-L-glutamate--tetrahydrofolate N5-formimidyltransferase and N5-formimidyltetrahydrofolate cyclodeiminase
2.728	2.728	CLJU_RS10875	2.361	0.0468	7.89584	6.6559	2.728	0.00527	10.5583	9.11015	1.447	0.00733	9.64305	molybdate ABC transporter, membrane protein, putative
2.727	2.72665	CLJU_RS00595	1.822	0.0342	3.95105	3.08539	1.225	0.393	10.5365	10.2431	2.727	3.97e-05	11.6903	L-ribulose 5-kinase
2.722	2.722	CLJU_RS02920	2.722	0.0167	4.33161	2.88685	1.644	0.0454	9.29528	8.57775	2.256	0.000325	9.75168	ADP-ribose-binding protein
2.722	2.722	CLJU_RS12415	1.694	0.184	4.89477	4.13404	2.722	0.00565	7.14679	5.70183	2.092	0.000893	6.7668	oxidoreductase, aldo/keto reductase family
2.721	2.721	CLJU_RS11775	2.721	0.00467	6.09438	4.64976	1.614	0.0206	9.22003	8.52915	1.309	0.00577	8.91731	adenine deaminase
2.712	2.71169	CLJU_RS05325	2.562	0.471	0.93893	-0.41849	2.438	0.0118	5.15933	3.87337	2.712	0.000349	5.31256	hypothetical protein
2.711	2.711	CLJU_RS05300	4.031	0.151	3.6227	1.61151	2.711	0.00156	9.33387	7.89482	2.398	0.00169	9.15649	VanZ-like superfamily membrane protein
2.709	2.709	CLJU_RS15845	2.465	0.00847	4.74475	3.44265	2.709	0.00198	8.28211	6.84397	2.228	0.000169	7.99946	metal-dependent hydrolase, beta-lactamase superfamily (Lactamase_B, Beta-Casp, RMMBL)
2.709	2.709	CLJU_RS03035	2.56	0.0113	5.91624	4.5597	2.709	0.00684	9.02552	7.58742	2.411	0.00013	8.85678	polysaccharide deacetylase domain protein
2.705	2.705	CLJU_RS15175	2.705	0.0321	6.66105	5.22508	1.396	0.0901	12.6745	12.193	1.072	0.694	12.2933	helix-turn-helix transcriptional regulator, PucR family (HTH_30)
2.701	2.701	CLJU_RS11310	2.701	0.00211	5.22477	3.79102	1.997	0.00421	7.42607	6.42763	1.739	0.00187	7.22552	ATP-dependent RNA helicase
2.7	2.7	CLJU_RS12055	2.7	0.0393	5.2493	3.81622	1.853	0.00878	11.2506	10.3604	1.331	0.00469	10.7728	membrane protein of unknown function DUF2207
2.698	2.698	CLJU_RS16260	4.598	0.0717	3.19703	0.99601	2.698	0.00338	7.06374	5.63161	2.583	5.49e-05	7.00086	protein of unknown function DUF434
2.689	2.689	CLJU_RS10175	2.689	0.00961	7.35014	5.92255	1.914	0.00344	12.134	11.1973	1.569	4.75e-05	11.8467	corrinoid reductive activation/regeneration ATPase
2.686	2.686	CLJU_RS07550	1.167	0.0097	3.56405	3.34026	2.686	0.0055	9.55074	8.12525	2.469	0.00298	9.42906	efflux pump, RND family, periplasmic lipoprotein
2.685	2.685	CLJU_RS06640	2.685	0.00525	4.40171	2.97661	2.254	0.000595	10.6818	9.50924	1.567	0.00567	10.1572	glycoside hydrolase (DUF1680), putative
2.684	2.684	CLJU_RS18730	2.569	0.0182	8.14287	6.78164	2.684	0.00186	11.8551	10.4307	2.266	0.0837	11.6107	metal ABC transporter, ATP-binding protein
2.681	2.68143	CLJU_RS05010	1.848	0.0714	8.23151	7.34546	1.282	0.0177	10.8981	10.5387	2.681	6.41e-06	11.9617	flagellar hook-basal body complex protein FliE
2.68	2.68	CLJU_RS14320	1.517	0.117	8.11991	7.51835	2.68	0.00181	8.57395	7.15119	2.278	6.37e-06	8.33908	HNH endonuclease, putative
2.68	2.67988	CLJU_RS07790	2.397	0.00809	7.43996	6.1783	1.859	0.0227	14.0355	13.1405	2.68	6.87e-06	14.5627	repeat-containing protein
2.679	2.679	CLJU_RS18430	2.679	0.0384	3.80394	2.38177	2.614	0.00366	5.15273	3.76619	1.035	0.889	3.81587	lantibiotic efflux ABC transporter, membrane protein
2.678	2.678	CLJU_RS07105	2.678	0.00306	4.90871	3.48732	1.705	0.0283	7.09232	6.32218	1.213	0.04	6.60095	HIRAN domain protein
2.678	2.678	CLJU_RS11875	1.82	0.00602	4.28553	3.42157	2.678	0.00296	10	8.5784	1.885	1.52e-05	9.4932	sigma-54-dependent transcriptional regulator (sigma54 interaction, HTH8)
2.677	2.677	CLJU_RS09325	2.677	0.0375	3.64356	2.22245	2.089	0.0236	9.76991	8.70643	1.636	0.00278	9.41697	ABC transporter, ATP-binding protein
2.673	2.673	CLJU_RS16365	2.673	0.00215	9.53716	8.11843	2.113	0.00412	12.6631	11.5835	1.403	0.0746	12.0723	nickel ABC transporter, membrane protein UreM
2.667	2.667	CLJU_RS01480	2.667	0.0104	6.97393	5.55838	1.781	0.00733	7.7835	6.95026	1.41	0.0137	7.44635	lipoprotein, putative
2.665	2.66514	CLJU_RS05310	1.883	0.0891	4.16395	3.2505	2.517	0.0026	8.77519	7.44298	2.665	1.34e-06	8.85719	cyclic nucleotide-binding helix-turn-helix transcriptional regulator, Crp/Fnr family
2.664	2.66421	CLJU_RS06815	1.882	0.0733	4.29469	3.38229	1.394	0.234	10.3995	9.91999	2.664	0.000818	11.3337	electron transfer flavoprotein, beta subunit
2.663	2.663	CLJU_RS07360	2.663	0.00276	5.3124	3.89888	1.971	0.0271	7.21378	6.23439	1.067	0.784	6.32772	helix-turn-helix transcriptional regulator, PucR family (HTH_30)
2.661	2.66122	CLJU_RS19150	2.13	0.0371	1.39528	0.30442	2.114	0.0141	7.09041	6.00996	2.661	1.41e-05	7.42205	undecaprenyl-phosphate--protein glycosyltransferase, putative
2.661	2.661	CLJU_RS07595	2.661	0.000528	6.53132	5.11909	1.984	0.0027	10.4023	9.4135	1.545	0.000121	10.0412	ABC transporter, membrane protein
2.661	2.661	CLJU_RS02185	2.661	0.00106	8.98433	7.57208	1.73	0.0159	13.4752	12.6838	2.364	1.46e-05	13.9249	undecaprenyl-phospho-sugar--protein glycosyltransferase, putative
2.659	2.659	CLJU_RS11465	2.659	0.017	5.44889	4.03781	1.339	0.0171	10.8455	10.4239	1.103	0.271	10.5651	helix-turn-helix DNA-binding domain protein (LuxR_C)
2.658	2.658	CLJU_RS03480	2.658	0.000569	11.5756	10.1651	1.462	0.000794	14.6382	14.0899	1.39	5.5e-05	14.5649	formate hydrogen-lyase, [FeFe]-hydrogenase catalytic subunit, putative
2.658	2.658	CLJU_RS18390	2.658	0.00256	6.11018	4.69947	1.926	0.00689	12.3746	11.4287	1.622	0.000118	12.1264	carbon starvation protein CstA
2.656	2.656	CLJU_RS10550	2.656	0.00224	6.35311	4.94336	2.074	0.0408	9.54627	8.49375	2.096	0.00067	9.56132	transcriptional regulator, AAA_16 and TPR domain-containing, putative
2.653	2.653	CLJU_RS10105	2.653	0.00904	4.74825	3.3403	1.698	0.0104	10.7313	9.9671	1.297	0.00429	10.3421	cob(I)amide methyltransferase, putative
2.645	2.645	CLJU_RS05140	2.645	0.0179	3.79001	2.38623	2.406	0.00407	7.92642	6.65942	2.155	0.000109	7.76686	calcium-translocating P-type ATPase
2.64	2.64	CLJU_RS00375	2.64	0.0112	4.28824	2.88722	1.746	0.00635	10.6529	9.84861	1.073	0.441	9.95025	ABC transporter, membrane protein
2.635	2.63519	CLJU_RS20385	1.197	0.0873	5.85264	5.59301	1.13-1	0.466	10.4025	10.5789	2.635	7.78e-06	11.9768	translation elongation factor G
2.631	2.631	CLJU_RS20290	2.631	0.0204	10.1098	8.71369	1.163	0.316	13.4608	13.2426	1.067	0.101	13.3359	ribosomal protein L33
2.631	2.631	CLJU_RS20540	1.494	0.195	2.23836	1.65909	2.631	0.0026	8.28371	6.88801	2.513	0.000385	8.21751	stage V sporulation protein SpoVB
2.629	2.629	CLJU_RS09680	2.629	0.000114	6.44397	5.04935	1.827	0.0219	8.21358	7.3439	1.017-1	0.878	7.31892	FIST domain protein
2.627	2.627	CLJU_RS09605	2.627	0.00192	9.35342	7.95954	1.743	0.00246	12.04	11.238	1.981	8.95e-07	12.224	winged helix-turn-helix transcriptional regulator with amino acid aminotransferase domain, GntR family
2.617	2.617	CLJU_RS13170	2.617	0.0017	9.76027	8.37206	1.58	0.00382	13.9929	13.3321	1.114	0.11	13.4882	asparagine synthetase, glutamine-hydrolyzing
2.616	2.616	CLJU_RS06445	2.616	0.00188	8.7119	7.3245	1.466	0.19	12.6119	12.0599	1.125-1	0.447	11.8896	RNA-binding protein YlxR, putative
2.614	2.614	CLJU_RS08625	2.614	0.0016	4.66049	3.27412	2.025	0.00391	10.1376	9.11906	1.475	0.00126	9.67965	helix-turn-helix transcriptional regulator, LysR family
2.611	2.611	CLJU_RS09685	2.611	0.0109	5.63149	4.24641	1.721	0.0192	8.10109	7.31753	1.027	0.767	7.35609	response receiver sensor histidine kinase (REC, sensory_box, HisKA, HATPase_c)
2.61	2.61	CLJU_RS13870	2.61	0.0337	3.89721	2.51286	1.171	0.603	8.2073	7.97883	1.626	0.0467	8.68	murein/chitin-binding 1,4-beta-muramide-delta-lactam glycohydrolase (LysM, LysM, GH18_CFLE_spore_hydrolase)
2.607	2.607	CLJU_RS19435	2.52	0.158	-0.07038	-1.40429	2.607	0.0136	4.64832	3.26586	1.593	0.042	3.93722	conserved hypothetical protein
2.606	2.606	CLJU_RS18990	2.606	0.0351	4.7195	3.33766	1.9	0.121	8.68639	7.75972	1.84	0.0137	8.63956	helix-turn-helix transcriptional regulator, LysR family
2.603	2.603	CLJU_RS07540	2.603	0.000446	8.35807	6.9774	2.377	0.000969	12.3994	11.1498	2.285	3.95e-06	12.3418	membrane protein, putative
2.602	2.602	CLJU_RS08040	4.657	0.0875	4.52236	2.30281	2.602	0.00778	5.70769	4.32781	2.502	7.26e-05	5.65061	protein of unknown function DUF3870
2.599	2.599	CLJU_RS09360	2.599	0.0032	8.60273	7.22435	1.829	0.000971	12.8893	12.0182	1.286	0.454	12.3807	cob(I)amide methyltransferase, putative
2.596	2.596	CLJU_RS01845	2.596	0.00777	5.17648	3.79998	1.963	0.00309	9.87709	8.90345	1.585	7.13e-05	9.56753	patatin-like phospholipase domain protein
2.595	2.59548	CLJU_RS18745	2.533	0.000738	8.19965	6.85832	2.198	0.0308	6.81965	5.68344	2.595	0.028	7.05944	thioredoxin-like domain and zinc finger protein
2.593	2.593	CLJU_RS06820	2.593	0.0321	5.08737	3.71261	1.249	0.3	8.17295	7.85152	2.562	0.0013	9.20858	electron transfer flavoprotein, alpha subunit
2.593	2.593	CLJU_RS20630	2.593	0.0371	2.84819	1.47303	1.731	0.0026	8.65234	7.86011	1.006	0.964	7.86905	conserved hypothetical protein
2.591	2.59142	CLJU_RS04880	1.929	0.0961	3.1522	2.20405	1.83	0.134	4.76615	3.89412	2.591	0.00145	5.26786	glycosyltransferase, TPR domain-containing
2.587	2.587	CLJU_RS19480	2.587	0.0414	1.86074	0.48913	1.326	0.0564	8.94919	8.54122	1.428	0.00279	9.05546	potassium-transporting ATPase, A subunit
2.586	2.586	CLJU_RS03350	2.586	0.029	2.55059	1.17952	1.197	0.218	4.32391	4.06413	1.769	0.0472	4.88681	RNA polymerase sigma factor
2.586	2.58554	CLJU_RS06697	1.644	0.14	3.24435	2.52711	3.337	0.112	5.73319	3.99456	2.586	0.0287	5.36502	conserved hypothetical protein
2.581	2.581	CLJU_RS01875	2.581	0.0299	2.95027	1.58196	1.954	0.0176	8.63446	7.66788	1.209	0.0989	7.94184	(4S)-4-hydroxy-2,3,4,5-tetrahydro-(2S)-dipicolinate synthase family aldolase
2.572	2.572	CLJU_RS09515	2.572	0.00167	8.8366	7.47369	1.955	0.00297	13.3906	12.4228	1.058-1	0.366	12.3413	isomerase, PhzF family
2.569	2.569	CLJU_RS16130	2.569	0.0427	5.26655	3.90496	1.368	0.338	7.17294	6.72059	1.676	0.0219	7.46552	AbiF-like protein
2.563	2.563	CLJU_RS00200	2.563	0.00875	4.57115	3.21328	2.164	0.000556	8.60454	7.49083	2.056	0.000414	8.5306	hypothetical protein
2.561	2.561	CLJU_RS20560	2.561	0.0338	7.24166	5.88447	1.446	0.0352	10.2796	9.74658	1.12-1	0.144	9.58202	peptidyl-tRNA hydrolase
2.561	2.561	CLJU_RS02280	2.351	0.036	1.46836	0.23459	2.561	0.0209	5.7543	4.39712	1.879	0.00212	5.30672	murein/chitin-binding hydrolase (LysM, LysM, Hydrolase_2)
2.558	2.558	CLJU_RS14400	2.558	0.0264	10.064	8.70839	1.73	0.00187	13.3713	12.5802	1.94	4.69e-06	13.5362	amidase, CHAP and SH3_3 domain-containing
2.558	2.558	CLJU_RS07110	2.558	0.0324	4.51807	3.163	1.498	0.0193	9.46528	8.88164	1.303	0.02	9.26321	phosphorothioation-dependent DNA restriction endonuclease, DptF-like protein, DUF4145-containing
2.557	2.557	CLJU_RS20020	2.557	5.25e-05	9.79657	8.44171	1.826	0.00684	12.0604	11.1915	2.028	4.16e-06	12.2116	winged helix-turn-helix transcriptional regulator, GntR family
2.555	2.555	CLJU_RS03470	2.555	0.000559	11.4894	10.1356	1.52	0.0114	14.0618	13.4569	1.474	0.000163	14.0163	formate hydrogen-lyase, hydrogenase electron transfer iron-sulfur cluster-binding subunit, putative
2.555	2.555	CLJU_RS12910	2.555	0.00905	4.73274	3.37891	1.613	0.0328	5.62171	4.93118	1.758	0.0023	5.74484	metal-dependent hydrolase, beta-lactamase superfamily
2.554	2.55428	CLJU_RS14700	1.102	0.548	1.93883	1.79789	1.443-1	0.0995	6.69688	7.22685	2.554	5.36e-05	8.57977	repeat-containing protein
2.547	2.547	CLJU_RS13135	4.44	0.203	4.17806	2.02737	2.547	0.00771	8.70088	7.35173	2.366	8.39e-05	8.59412	helix-turn-helix XRE domain protein
2.542	2.54246	CLJU_RS09010	1.116	0.639	4.11309	3.95398	1.263-1	0.0514	7.81871	8.15648	2.542	1.6e-06	9.5027	ABC transporter, ATP-binding protein
2.542	2.54235	CLJU_RS09805	1.931	0.0779	5.5527	4.60275	1.684	0.016	7.71753	6.96553	2.542	3.87e-05	8.31169	NAD(P)H-dependent FMN-binding oxidoreductase
2.542	2.542	CLJU_RS13175	2.542	0.00274	8.95931	7.61316	1.636	0.00512	12.5429	11.8326	1.028	0.68	11.8718	polysaccharide deacetylase domain protein
2.54	2.54	CLJU_RS18920	5.011	0.0765	0.45107	-1.87425	2.54	0.000203	4.4319	3.08685	1.952	0.00282	4.05169	protein of unknown function DUF1537
2.539	2.53932	CLJU_RS11480	4.075	0.0909	3.09584	1.06872	1.728	0.0374	8.31128	7.52218	2.539	2.29e-05	8.86662	fluoride channel
2.534	2.534	CLJU_RS16515	1.998	0.00905	7.49888	6.50024	2.534	0.000981	10.6432	9.30147	2.267	2.39e-05	10.482	zinc-dependent hydrolase YcdX
2.534	2.534	CLJU_RS17085	2.534	0.0438	4.86079	3.51913	2.2	0.0143	8.68543	7.54772	1.802	0.00891	8.39772	protein of unknown function DUF4364
2.533	2.533	CLJU_RS09230	8.788	0.0675	0.68029	-2.45528	2.533	0.00291	4.1064	2.76516	1.788	0.029	3.60327	conserved hypothetical protein
2.529	2.529	CLJU_RS09100	undef	undef	undef	undef	2.529	0.0128	4.28213	2.94332	1.264	0.473	3.28107	Gp157 family protein
2.527	2.527	CLJU_RS08405	2.527	0.0106	2.26016	0.92237	1.244	0.0855	8.01174	7.69629	1.337	0.00354	8.11489	ABC transporter, membrane protein, FecCD family
#VALUE!	2.523	CLJU_RS00025	2.523	0.0142	6.62418	5.28877	1.118-1	0.193	11.8042	11.9654	1.388-1	0.000484	11.4923	regulator of extracellular matrix biogenesis RemB
#VALUE!	2.52	CLJU_RS21165	2.52	0.0135	8.27317	6.93957	1.164	0.289	10.7992	10.5797	1.796-1	0.000207	9.73474	ribonuclease P, protein component
2.518	2.51827	CLJU_RS00805	undef	undef	undef	undef	2.076	0.0334	9.90706	8.85259	2.518	0.000338	10.185	transposase, IS116/IS110/IS902 family
2.518	2.51827	CLJU_RS08600	undef	undef	undef	undef	2.076	0.0334	9.90706	8.85259	2.518	0.000338	10.185	transposase, IS116/IS110/IS902 family
2.518	2.51827	CLJU_RS15305	undef	undef	undef	undef	2.076	0.0334	9.90706	8.85259	2.518	0.000338	10.185	transposase, IS116/IS110/IS902 family
2.518	2.51827	CLJU_RS18255	undef	undef	undef	undef	2.076	0.0334	9.90706	8.85259	2.518	0.000338	10.185	transposase, IS116/IS110/IS902 family
2.518	2.51827	CLJU_RS18975	undef	undef	undef	undef	2.076	0.0334	9.90706	8.85259	2.518	0.000338	10.185	transposase, IS116/IS110/IS902 family
2.518	2.518	CLJU_RS17340	2.881	0.201	-0.18186	-1.70856	2.518	0.00491	4.19136	2.85869	1.066-1	0.602	2.7657	ABC transporter, ATP-binding protein
2.514	2.514	CLJU_RS00265	4.767	0.0603	2.73795	0.48464	2.514	0.00732	6.78223	5.45215	1.474	0.0599	6.01169	conserved hypothetical protein
2.514	2.514	CLJU_RS08135	3.082	undef	1.20746	-0.41678	2.514	0.0248	4.05328	2.72274	1.606	0.017	3.40659	hypothetical protein
2.512	2.512	CLJU_RS14945	2.512	0.00234	4.94439	3.61538	1.789	0.0192	11.4724	10.6326	2.509	0.019	11.9595	cob(I)amide methyltransferase, putative
2.506	2.50601	CLJU_RS01045	1.071	0.839	3.11904	3.01949	2.183	0.00938	5.72843	4.60149	2.506	0.00494	5.92688	germinant nutrient receptor-associated membrane protein and lipoprotein, GerB and GerC families, putative
2.503	2.503	CLJU_RS05815	2.503	0.0193	5.97324	4.64912	1.324	0.234	7.71264	7.3074	1.362	0.131	7.75265	helix-turn-helix transcriptional response regulator, AraC family (REC, HTH_AraC)
2.5	2.5	CLJU_RS09870	1.983	0.00526	3.77989	2.79156	2.5	0.00234	5.61424	4.29174	1.671	0.018	5.03228	sigma-54-dependent sensor transcriptional regulator (PAS, sigma54 interaction, HTH8)
2.493	2.4926	CLJU_RS10360	2.16	0.00208	7.84778	6.73629	1.953	0.0011	12.7405	11.7743	2.493	2.07e-05	13.0919	(R)-2-hydroxyacyl-CoA dehydratase YjiM
2.491	2.491	CLJU_RS02290	2.491	0.0191	3.41599	2.0989	1.806	0.00125	10.7042	9.85129	1.439	1.65e-05	10.3766	efflux pump, RND family, membrane protein
2.489	2.489	CLJU_RS12200	2.489	0.00108	7.10833	5.79222	1.928	0.0097	11.4688	10.5211	1.163	0.291	10.7394	methyl-accepting chemotaxis sensory transducer, class 44H, Cache_1 domain-containing
2.489	2.489	CLJU_RS20205	2.489	0.017	12.1061	10.7904	1.193	0.052	14.6913	14.4355	1.063-1	0.237	14.3473	ribosomal protein L23
2.489	2.489	CLJU_RS14035	2.489	0.0309	7.65312	6.33732	2.061	0.0849	10.3432	9.29944	1.885	0.0149	10.2142	transporter, DUF21, CBS domain pair and CorC_HlyC domain-containing, putative
2.488	2.488	CLJU_RS05130	2.488	0.00467	7.51341	6.19817	2.375	0.0115	11.0753	9.82734	1.858	0.00142	10.7212	conserved hypothetical protein
2.488	2.488	CLJU_RS09385	2.488	0.0123	5.64419	4.32903	1.619	0.00154	8.97156	8.27637	1.17	0.536	8.503	3'-to-5' exonuclease, putative
2.487	2.4868	CLJU_RS18715	1.994	0.0529	3.75226	2.756	1.33	0.173	7.40601	6.99409	2.487	0.015	8.30838	metal ABC transporter, periplasmic metal-binding lipoprotein, HemV-2 family
2.48	2.48037	CLJU_RS05025	1.455	0.0538	8.91052	8.36908	1.55	0.0152	10.8715	10.2386	2.48	1.28e-06	11.5492	flagellar assembly protein FliH
2.476	2.476	CLJU_RS19985	2.476	0.0139	8.51099	7.2028	1.436	0.00154	12.6906	12.1683	1.064	0.237	12.2583	(S)-citramalate lyase acyl carrier protein, putative
2.475	2.47504	CLJU_RS09610	2.371	0.0331	4.53209	3.28622	1.396	0.0115	10.615	10.1327	2.475	0.000683	11.4401	membrane zinc-binding metalloprotease, putative
2.471	2.471	CLJU_RS16320	2.812	0.133	2.93734	1.44547	2.471	0.00426	9.11288	7.80733	2.449	1.7e-05	9.09944	winged helix-turn-helix transcriptional regulator, MarR family
#VALUE!	2.46956	CLJU_RS15875	1.806-1	0.118	2.09076	2.94396	1.99-1	0.0451	7.01554	8.00887	2.47	0.000955	9.31312	peptidase MA superfamily protein
2.466	2.46569	CLJU_RS05900	1.487	0.0323	4.83402	4.2611	1.66	0.168	8.53041	7.7989	2.466	0.000821	9.10089	helix-turn-helix transcriptional regulator (HTH_XRE, cupin)
2.459	2.45941	CLJU_RS05670	1.862	0.00171	4.42877	3.53174	1.089	0.434	9.9693	9.84529	2.459	3.98e-06	11.1436	alcohol dehydrogenase, zinc-binding
2.459	2.459	CLJU_RS04200	2.459	0.0273	5.49296	4.19434	1.899	0.00198	10.3496	9.42402	1.507	0.0128	10.0152	SGNH-hydrolase superfamily protein
2.455	2.455	CLJU_RS09920	2.455	0.0266	11.2748	9.97894	1.851	0.00421	12.4916	11.6029	1.063	0.596	11.6915	molybdopterin biosynthesis sulfur carrier protein
2.453	2.453	CLJU_RS00345	2.453	0.00818	6.24472	4.94991	1.647	0.0858	7.87748	7.15717	2.024	0.0035	8.17442	helix-turn-helix transcriptional regulator, TetR family
2.45	2.44992	CLJU_RS16235	1.761	0.0177	8.08522	7.26838	1.297	0.234	11.3784	11.0021	2.45	0.000103	12.2948	ATP-dependent Clp protease, proteolytic subunit ClpP
2.445	2.445	CLJU_RS09600	2.445	0.0028	9.95678	8.6667	1.682	0.000809	13.0917	12.3409	1.947	1.78e-08	13.3022	amino acid aminotransferase
2.441	2.441	CLJU_RS21370	2.441	0.00912	1.12827	-0.15967	1.703	0.000569	10.2252	9.45631	1.121	0.2	9.62092	Big_2 and fibronectin type III domain surface protein, putative exosortase substrate (Big_2, FN3)
2.439	2.439	CLJU_RS01445	2.439	0.0466	6.0624	4.77607	2.029	0.0187	8.30756	7.28668	1.495	0.00758	7.8673	membrane protein, putative
2.438	2.438	CLJU_RS21380	2.438	0.0025	6.34089	5.05486	2.379	0.00161	9.78086	8.53022	2.278	8.11e-06	9.71813	surface protein, Big_5 domain-containing
2.438	2.438	CLJU_RS14325	2.233	0.0265	5.04572	3.88611	2.438	0.000221	9.86792	8.58186	2.28	4.66e-05	9.77075	cardiolipin synthase, putative
2.436	2.436	CLJU_RS09915	2.436	0.000201	11.2227	9.93774	1.296	0.0254	14.4896	14.1147	1.01-1	0.902	14.0992	aldehyde:ferredoxin oxidoreductase, bis-(molybdopterin)-oxotungsten-containing
2.436	2.436	CLJU_RS12345	2.436	0.00113	9.14275	7.85782	1.821	0.00729	14.1909	13.3256	1.569	9.31e-05	13.9756	molybdopterin adenylyltransferase MoaB, putative
2.435	2.435	CLJU_RS09570	1.34-1	0.493	0.36701	0.78964	2.435	0.00879	6.44905	5.16464	1.273	0.116	5.51259	spore coat protein F-related protein YraF
2.431	2.431	CLJU_RS12335	2.349	0.018	9.43507	8.20269	2.431	0.00254	10.3743	9.09233	1.728	0.000113	9.88131	molybdopterin sulfurtransferase MOSC domain protein
2.431	2.43082	CLJU_RS12245	2.477	0.146	3.89637	2.58774	1.783	0.0286	10.2703	9.43577	2.431	0.000137	10.7172	acetone reductase, NADPH-dependent
2.427	2.427	CLJU_RS18265	2.427	0.0138	6.55333	5.27386	1.421	0.0381	10.1457	9.63778	1.24	0.016	9.94796	protein of unknown function DUF188
2.427	2.427	CLJU_RS06945	2.427	0.0203	3.6659	2.38673	2.066	0.00346	10.4599	9.41234	1.647	4.88e-06	10.1319	oxidoreductase, SDR family
2.426	2.426	CLJU_RS15060	2.426	0.0193	3.92476	2.64581	1.576	0.0441	9.41377	8.75673	1.178	0.3	8.99332	8-oxoguanine deaminase
2.425	2.425	CLJU_RS14880	2.425	0.00864	2.68106	1.40284	1.347	0.0335	5.7049	5.27493	1.037	0.623	5.32691	ATP-dependent DNA helicase
2.422	2.42213	CLJU_RS10860	1.283-1	0.455	2.34252	2.7029	1.762-1	0.0547	6.68662	7.50447	2.422	0.000254	8.78074	response receiver CheY associated with MCPs of class 36H
#VALUE!	2.422	CLJU_RS09520	2.422	2.31e-05	8.5733	7.29676	2.006	0.00179	13.007	12.0023	1.372-1	0.000404	11.5456	membrane protein, putative
2.421	2.421	CLJU_RS20650	3.742	0.243	0.95999	-0.94408	2.421	0.00606	4.04158	2.76544	1.762	0.000361	3.58239	membrane protein
2.419	2.419	CLJU_RS11705	2.419	0.0032	5.83539	4.56098	1.821	0.00271	10.7595	9.89409	1.077	0.448	10.0014	carbamate kinase
2.418	2.418	CLJU_RS09580	1.694-1	undef	0.02881	0.78944	2.418	0.0217	7.38005	6.10607	1.384	0.128	6.57464	spore coat protein F-related protein YraE
2.417	2.41735	CLJU_RS11425	1.585	0.0271	8.6135	7.94834	1.289	0.0219	13.9919	13.6246	2.417	2.71e-07	14.898	(2R,3R)-2,3-butanediol dehydrogenase, NAD-dependent
2.417	2.417	CLJU_RS09985	2.417	0.00526	8.81525	7.54182	1.732	0.00565	12.8164	12.0239	1.229	0.03	12.3217	D-isomer-specific 2-hydroxyacid dehydrogenase, NAD-dependent
2.411	2.411	CLJU_RS15215	1.858	0.328	1.14384	0.24945	2.411	0.00103	7.45895	6.18932	2.007	0.000193	7.19426	conserved hypothetical protein
2.408	2.40819	CLJU_RS04735	2.189	0.183	4.90346	3.77253	1.326	0.0063	11.8093	11.4012	2.408	6.19e-06	12.6691	hypothetical protein
2.408	2.40754	CLJU_RS05005	1.742	0.0104	8.51578	7.7145	1.306	0.00748	12.8028	12.4168	2.408	2.91e-06	13.6844	flagellar basal body rod protein FlgC
2.406	2.406	CLJU_RS16405	2.406	7.94e-05	4.4975	3.23075	2.045	0.00137	11.1692	10.137	1.821	0.000161	11.002	cysteine desulfurase family protein
2.403	2.403	CLJU_RS18260	2.403	0.037	5.68552	4.42046	1.933	0.00088	7.27112	6.32001	1.67	5.49e-05	7.06024	Y_Y_Y domain protein
2.402	2.40239	CLJU_RS04350	3.126	0.128	1.77833	0.13375	2.207	0.0189	4.3064	3.16387	2.402	0.000499	4.42833	membrane protein
2.402	2.402	CLJU_RS12065	2.15	0.11	3.69069	2.58589	2.402	0.00161	8.56027	7.29576	1.673	0.000685	8.0378	conserved hypothetical protein
2.399	2.399	CLJU_RS09370	2.399	0.0167	8.63952	7.377	1.491	0.00107	12.9185	12.3415	1.283	0.41	12.7005	methyl-Co(III)-5-hydroxybenzimidazolylcobamide-binding protein
2.394	2.394	CLJU_RS03465	2.394	0.003	11.7074	10.4475	1.346	0.0211	14.99	14.5611	1.284	0.00119	14.9222	formate hydrogen-lyase, FMN-binding SLBB domain and iron-sulfur cluster-binding subunit, putative
2.393	2.393	CLJU_RS18455	2.393	0.000915	7.86004	6.60097	1.736	0.0267	11.3517	10.5556	1.335	0.0468	10.9727	FAD-binding oxidoreductase, iron-sulfur cluster-binding
2.384	2.384	CLJU_RS10330	2.384	0.00893	8.4969	7.2434	1.38	0.0133	13.4621	12.9969	1.339	0.0269	13.4183	DNA polymerase IV
2.383	2.383	CLJU_RS12320	2.383	0.0347	8.02027	6.76723	2.263	0.00246	12.0362	10.8575	1.612	0.00844	11.5461	amino acid ABC transporter, periplasmic amino acid-binding protein
2.378	2.378	CLJU_RS15210	2.355	0.129	1.91152	0.67534	2.378	0.000852	8.13949	6.88959	2.361	7.8e-06	8.12926	metal-dependent hydrolase, beta-lactamase superfamily, internal deletion
2.376	2.376	CLJU_RS08980	2.376	0.00982	4.66038	3.41129	1.247	0.22	7.12393	6.80545	1.49	0.00219	7.38105	winged-helix-turn-helix transcriptional repressor XylR
2.375	2.375	CLJU_RS09475	2.375	0.0426	5.21468	3.96673	1.917	0.00525	8.54634	7.60729	1.746	3.69e-06	8.41111	cyclic diguanylate phosphodiesterase (EAL)
2.373	2.373	CLJU_RS12740	2.373	0.0329	1.17502	-0.07201	1.836	0.0168	5.60342	4.72677	1.883	0.000979	5.63987	monovalent cation/glycoside-pentoside-hexuronide symporter
2.373	2.373	CLJU_RS20675	2.256	0.0466	6.12461	4.95073	2.373	0.00376	9.67164	8.42464	1.697	0.000349	9.18773	conserved hypothetical protein
2.367	2.36659	CLJU_RS14720	1.57	0.00227	9.03826	8.38741	1.243	0.0955	13.3049	12.9907	2.367	1.65e-06	14.2335	FMN-binding NADPH-dependent oxidoreductase, Oye family, and FAD-binding pyridine nucleotide-disulfide oxidoreductase
2.366	2.366	CLJU_RS16265	2.366	0.0375	2.66737	1.42448	1.233	0.112	7.26057	6.95828	1.451	0.00708	7.49547	ABC transporter, membrane protein
2.363	2.363	CLJU_RS06385	2.363	0.0119	10.2741	9.03319	1.531	0.0013	13.0789	12.4641	1.117	0.12	12.6243	GTP-sensing helix-turn-helix transcriptional regulator CodY
2.363	2.363	CLJU_RS17235	3.514	0.0639	5.22139	3.40787	2.363	0.00161	11.0146	9.77349	2.136	9.44e-06	10.8687	SRPBCC domain protein
2.362	2.362	CLJU_RS16450	1.34	0.0465	5.52208	5.09938	2.362	0.000196	9.89898	8.65857	2.107	1.36e-06	9.73381	phospholipid--alcohol O-(sn-1-acyl)transferase, putative
2.36	2.36	CLJU_RS21460	2.36	0.0148	4.92162	3.68269	1.263	0.0298	8.46676	8.12921	1.163	0.0439	8.34749	winged helix-turn-helix transcriptional regulator, MerR family
2.359	2.35939	CLJU_RS05675	1.667	0.00545	5.30041	4.5624	1.191	0.102	9.08534	8.83209	2.359	1.65e-05	10.0705	D-xylulose-5-kinase-related protein
#VALUE!	2.357	CLJU_RS15035	2.357	0.00609	4.29523	3.05818	1.514	0.0336	11.365	10.766	1.318-1	0.0278	10.3668	citrate lyase, beta subunit
2.355	2.355	CLJU_RS09975	2.355	0.000113	8.53071	7.29468	1.57	0.00277	13.4149	12.7639	1.223	0.163	13.0541	electron transfer flavoprotein, beta subunit
2.355	2.355	CLJU_RS08260	4.594	0.162	1.06182	-1.13796	2.355	0.0192	6.29723	5.06104	1.529	0.0146	5.67332	phage terminase, large subunit
2.354	2.35422	CLJU_RS02460	1.307	0.0386	4.4316	4.04488	1.248	0.122	8.67473	8.35463	2.354	0.00036	9.58988	sensor histidine kinase (HAMP, HisKA, HATPase_c)
2.354	2.354	CLJU_RS00800	undef	undef	undef	undef	2.354	0.00528	9.41008	8.17438	2.283	6.8e-05	9.36528	pyridoxamine-5'-phosphate oxidase-related FMN-binding protein
2.351	2.351	CLJU_RS09375	2.351	0.0177	8.59848	7.36488	1.456	0.00882	13.9073	13.3651	1.313	0.194	13.7575	methylcob(III)amide--coenzyme M methyltransferase, putative
2.351	2.351	CLJU_RS17870	2.351	0.0363	5.15322	3.9199	1.622	0.0127	8.11041	7.41245	1.201	0.139	7.6769	conserved hypothetical protein
2.347	2.347	CLJU_RS13085	3.347	0.0573	3.15123	1.40823	2.347	0.00257	10.0592	8.82833	1.779	0.00158	9.65966	glycosyltransferase
2.343	2.343	CLJU_RS17750	2.343	0.0126	6.66937	5.44061	1.783	0.0234	10.3319	9.49751	1.536	0.00855	10.1167	protein of unknown function DUF3786
2.336	2.336	CLJU_RS03710	2.336	0.0124	5.17394	3.94951	1.791	0.000359	10.5358	9.69474	1.9	2.86e-05	10.6204	corrinoid reductive activation/regeneration ATPase
2.327	2.3271	CLJU_RS10295	2.505	0.23	5.13016	3.80535	2.021	0.000181	8.43714	7.42162	2.327	1.35e-06	8.64015	protein of unknown function DUF3006
2.319	2.319	CLJU_RS19485	2.319	0.0245	2.75514	1.54155	2.027	0.00564	6.043	5.02312	1.185-1	0.434	4.77761	membrane protein
2.313	2.313	CLJU_RS19060	2.591	0.0737	1.91866	0.54477	2.313	0.00417	3.83553	2.6254	1.554	0.0469	3.26177	SGNH hydrolase, sialate O-acetylesterase-like subfamily
2.31	2.31	CLJU_RS18550	2.31	0.00106	13.85	12.6418	1.168	0.00719	15.6506	15.4257	1.091	0.0255	15.5509	carbon monoxide dehydrogenase, acetyl-CoA synthase complex-forming, catalytic subunit
2.305	2.305	CLJU_RS14005	3.074	0.148	2.15421	0.53375	2.305	0.00088	6.4537	5.24862	1.721	0.011	6.03164	polysaccharide deacetylase
2.299	2.299	CLJU_RS02630	2.299	0.019	6.98321	5.78194	1.799	0.0114	10.3285	9.48132	1.073	0.671	9.58343	dTDP-6-deoxy-alpha-D-xylo-hexopyranos-4-ulose 3,5-epimerase
2.298	2.29763	CLJU_RS19660	1.545	0.0471	2.99184	2.3642	1.676	0.0715	6.90313	6.15787	2.298	0.000114	7.35802	winged helix-turn-helix transcriptional regulator with amino acid aminotransferase domain, GntR family
2.296	2.296	CLJU_RS09380	2.296	3.8e-05	8.79407	7.59437	1.666	0.00268	12.6329	11.8959	1.429	0.2	12.4107	corrinoid reductive activation/regeneration ATPase
2.294	2.29418	CLJU_RS04845	1.46	0.272	4.36981	3.82289	1.856	0.0115	9.13497	8.2426	2.294	8.98e-05	9.44057	protein of unknown function of IS66 family transposase
#VALUE!	2.289	CLJU_RS20135	2.289	0.0409	11.2475	10.0525	1.357	0.00371	13.3325	12.8913	1.334-1	0.00751	12.4755	ribosomal protein L18
2.288	2.288	CLJU_RS19760	2.288	0.014	3.63589	2.44151	1.685	0.00661	8.88673	8.13338	1.497	0.00134	8.71532	MatE-like domain efflux pump, MepA-like family
2.286	2.286	CLJU_RS20195	2.286	0.0286	11.3355	10.1426	1.278	0.0267	14.3186	13.9646	1.061-1	0.277	13.8783	ribosomal protein S19
2.285	2.285	CLJU_RS17260	2.285	0.0376	1.60424	0.41149	1.777	0.0249	7.48982	6.66016	2.023	0.00129	7.6764	membrane protein, major facilitator superfamily, EmrB subfamily
2.284	2.284	CLJU_RS09930	2.284	0.0211	10.168	8.97603	1.901	0.00778	13.1651	12.2381	1.084-1	0.475	12.1217	sigma-54-dependent transcriptional regulator (sigma54 interaction, HTH8)
2.281	2.281	CLJU_RS14280	2.281	0.00619	10.5954	9.40575	1.368	0.0172	14.7896	14.337	1.351	0.0508	14.7706	amino acid ABC transporter, ATP-binding protein
2.278	2.278	CLJU_RS13130	1.789	0.0386	3.23181	2.39212	2.278	0.0135	6.77342	5.58527	2.063	0.00749	6.6299	ribonuclease Z
2.266	2.266	CLJU_RS18670	2.266	0.0147	5.53694	4.3565	1.47	0.0324	7.51566	6.9589	1.057-1	0.676	6.87875	helix-turn-helix transcriptional regulator, LysR family
2.264	2.264	CLJU_RS09195	undef	undef	undef	undef	2.264	0.0204	5.36423	4.18495	1.583	0.0179	4.84736	conserved hypothetical protein
#VALUE!	2.26068	CLJU_RS01995	1.102	0.461	6.23094	6.0905	1.89-1	0.0375	9.82752	10.7465	2.261	0.0102	11.9233	efflux pump, RND family, periplasmic protein
2.253	2.253	CLJU_RS20625	2.253	0.0437	4.62783	3.45563	1.588	0.00895	11.1954	10.5277	1.123	0.222	10.6948	HAD superfamily hydrolase
2.252	2.25204	CLJU_RS15160	1.797	0.0293	4.22106	3.37539	1.641	0.00828	11.5158	10.801	2.252	0.0432	11.9722	alcohol dehydrogenase, iron-binding
2.25	2.25	CLJU_RS16037	1.108-1	0.73	1.86853	2.01763	2.25	0.00419	7.29612	6.1261	2.183	0.000543	7.25251	protein of unknown function, YvrJ domain-containing
2.249	2.249	CLJU_RS20000	2.249	0.00257	10.5316	9.36217	1.498	0.00455	14.2428	13.659	1.589	8.18e-06	14.3268	(2S,3S)-3-methylaspartate ammonia-lyase
2.248	2.248	CLJU_RS16765	1.134-1	0.609	7.19092	7.37283	2.248	0.0024	11.6299	10.461	1.307	0.0032	10.8468	glycosyltransferase, WecG/TagA/CpsF superfamily
2.242	2.24206	CLJU_RS11455	1.663	0.00906	8.43935	7.70517	1.259	0.0773	12.066	11.7337	2.242	7.31e-05	12.8985	efflux pump, RND family, membrane protein
2.239	2.239	CLJU_RS08080	2.313	0.0519	0.67894	-0.53088	2.239	0.00621	5.86903	4.7061	2.106	0.0035	5.78084	germinant nutrient receptor-associated lipoprotein, GerC family, putative
2.238	2.23836	CLJU_RS11835	1.982	0.0776	5.98889	5.0019	2.036	0.00397	10.9988	9.97275	2.238	0.000465	11.1352	sigma-54-dependent transcriptional regulator (sigma54 interaction, HTH8)
2.235	2.23455	CLJU_RS07825	1.564	0.514	0.15959	-0.48579	1.493	0.17	6.20032	5.62157	2.235	0.00024	6.78156	undecaprenyl-diphosphate phosphatase, putative
2.23	2.23038	CLJU_RS05000	1.639	0.0633	9.1438	8.43097	1.29	0.0221	13.1048	12.7364	2.23	1.6e-07	13.8937	flagellar basal body rod protein FlgB
2.23	2.23	CLJU_RS17445	2.23	0.000832	8.70327	7.54585	2.103	0.0454	12.8151	11.7426	1.021-1	0.899	11.7121	ATP-dependent RNA helicase CshA
#N/A	2.22758	CLJU_RS00785	#N/A	#N/A	undef	undef	1.466	0.195	8.5995	8.04708	2.228	0.000253	9.20256	quaternary ammonium compound resistance transporter SugE
2.225	2.2254	CLJU_RS14900	1.624	0.12	2.08094	1.38135	1.691	0.0833	5.03487	4.27623	2.225	0.00304	5.43029	helix-turn-helix transcriptional regulator, PucR family (HTH_30)
2.225	2.22453	CLJU_RS05015	1.891	0.00136	8.87854	7.95938	1.423	0.0048	13.4943	12.9847	2.225	1.99e-07	14.1382	flagellar M-ring mounting plate protein FliF
#VALUE!	2.22	CLJU_RS16545	2.22	0.0418	2.14829	0.99719	1.42-1	0.113	6.8943	7.40097	1.453-1	0.00818	6.86155	hydrolase or acyltransferase, alpha/beta fold family
2.211	2.21059	CLJU_RS08330	1.853	0.0155	6.92592	6.03529	1.027-1	0.789	11.5382	11.577	2.211	4.17e-06	12.7215	hypothetical protein
#VALUE!	2.206	CLJU_RS07575	2.206	0.0177	5.72995	4.58808	1.475	0.0162	8.23665	7.67507	1.156-1	0.0219	7.46495	winged helix-turn-helix transcriptional response regulator (REC, trans_reg_C)
2.206	2.206	CLJU_RS07025	2.206	0.0226	5.20237	4.06069	2.136	0.00977	7.49449	6.39945	1.494	0.00101	6.97833	NUDIX hydrolase, MutT family
2.205	2.205	CLJU_RS18665	3.507	0.104	3.16454	1.35405	2.205	0.000965	9.72727	8.58617	1.3	0.00643	8.96423	membrane protein DUF1980
2.203	2.20273	CLJU_RS00590	1.704	0.0104	5.24101	4.47124	1.109	0.431	11.2314	11.081	2.203	9.44e-06	12.2203	L-ribulose-5-phosphate 4-epimerase
2.201	2.201	CLJU_RS19375	undef	undef	undef	undef	2.201	0.00924	3.92916	2.79083	1.084	0.371	2.90754	hotdog fold superfamily protein
#VALUE!	2.19759	CLJU_RS02000	1.044-1	0.572	6.02416	6.0873	1.599-1	0.0286	10.0398	10.7174	2.198	0.00389	11.8534	efflux pump, RND family, membrane protein
2.197	2.197	CLJU_RS01450	2.197	0.000623	6.02314	4.88713	1.977	0.00878	10.7067	9.72265	1.601	0.00337	10.4017	radical SAM domain iron-sulfur cluster-binding oxidoreductase with cobamide-binding-like domain
2.196	2.196	CLJU_RS10740	2.196	0.00593	8.33157	7.19621	1.891	0.0026	11.5665	10.6471	1.475	0.000259	11.2079	aminopeptidase I
2.196	2.196	CLJU_RS16370	2.196	0.0161	7.15539	6.01998	1.487	0.00634	11.5346	10.9618	1.118-1	0.169	10.8	lipoate synthase
2.194	2.194	CLJU_RS08840	2.194	0.0212	6.95192	5.8179	1.492	0.0177	12.2793	11.7017	1.249	0.00993	12.0224	protein of unknown function YteA
2.192	2.192	CLJU_RS17645	2.192	0.00277	4.43756	3.30505	1.583	0.0902	8.412	7.74877	1.672	0.00403	8.49026	helix-turn-helix transcriptional regulator, TetR family, WHG domain-containing
2.191	2.191	CLJU_RS18280	2.191	0.0134	5.19651	4.06489	1.515	0.0161	11.6805	11.0809	1.614	0.000755	11.7716	winged helix-turn-helix transcriptional regulator, HxlR family
2.188	2.188	CLJU_RS08345	2.129	0.0127	4.59052	3.49985	2.188	0.00263	7.97563	6.84551	1.784	1.38e-05	7.68025	CW_binding_2 domain repeat surface protein (CW_binding_2, CW_binding_2, CW_binding_2)
2.181	2.181	CLJU_RS08195	1.914	0.0088	5.62824	4.69126	2.181	0.000973	8.566	7.4409	1.255	0.00119	7.7686	conserved hypothetical protein
2.18	2.18	CLJU_RS11290	2.18	0.042	4.02634	2.90144	1.651	0.012	9.76178	9.03834	1.354	0.0165	9.47609	winged helix-turn-helix transcriptional response regulator (REC, trans_reg_C)
#VALUE!	2.178	CLJU_RS13115	2.178	0.000559	4.13415	3.01083	1.314-1	0.234	4.7886	5.18276	1.924-1	0.000912	4.23811	conserved hypothetical protein
2.177	2.177	CLJU_RS11870	2.177	0.00136	9.04648	7.92402	1.49	0.0155	14.0758	13.4997	1.8	0.000197	14.3479	aldehyde oxidoreductase, (molybdopterin cytosine dinucleotide)-oxothiomolybdenum-binding
2.177	2.177	CLJU_RS19285	2.177	0.00323	6.46423	5.34158	1.738	0.0284	9.13743	8.33943	1.134-1	0.507	8.1576	RNA polymerase sigma-54 factor RpoN
2.176	2.176	CLJU_RS04250	2.176	0.00373	6.26625	5.14454	1.571	0.0247	10.542	9.89012	1.916	0.000478	10.8283	metal-dependent hydrolase, beta-lactamase superfamily
2.176	2.176	CLJU_RS05298	1.821	0.224	2.99509	2.12969	2.176	0.0344	9.55901	8.43733	1.923	0.000723	9.38096	membrane protein, putative
2.171	2.17111	CLJU_RS05035	1.816	0.00527	7.78624	6.92516	1.255	0.145	11.668	11.3397	2.171	1.06e-05	12.4581	flagellar export protein FliJ
2.167	2.167	CLJU_RS03460	2.167	0.00041	11.1251	10.009	1.614	0.00879	14.1981	13.5068	1.375	0.00059	13.9664	formate hydrogen-lyase, iron-sulfur cluster-binding subunit, putative
2.166	2.166	CLJU_RS15505	1.478	0.251	6.43852	5.87437	2.166	0.000719	12.4894	11.3743	1.277	0.0163	11.727	YcfA family protein
2.165	2.165	CLJU_RS13255	4.942	0.163	4.86271	2.55749	2.165	0.00133	10.5694	9.45442	1.978	1.01e-05	10.4386	protein of unknown function DUF1847
2.165	2.165	CLJU_RS01090	2.372	0.0921	10.1237	8.87739	2.165	0.0254	11.8537	10.7392	1.15	0.338	10.9408	ribosomal protein L31
2.15	2.15	CLJU_RS06710	2.15	0.0116	5.84642	4.74192	1.896	0.00209	8.57314	7.65005	1.263	0.0219	7.98656	helix-turn-helix transcriptional regulator with cupin domain
2.149	2.14881	CLJU_RS12915	2.642	0.126	3.44233	2.04062	1.862	0.0192	7.05252	6.15554	2.149	4.65e-05	7.25908	helix-turn-helix transcriptional regulator, AsnC family
2.147	2.147	CLJU_RS09340	2.147	0.00298	5.87243	4.77004	1.749	0.00878	9.84081	9.0341	1.493	8.86e-05	9.6125	oligoendopeptidase F
2.144	2.144	CLJU_RS09980	2.144	0.0107	9.44387	8.3433	1.489	0.00206	13.7435	13.1683	1.255	0.0168	13.4965	electron transfer flavoprotein, alpha subunit
2.142	2.142	CLJU_RS10915	2.142	0.0193	4.38936	3.29026	1.334	0.00413	7.67777	7.26123	1.78	1.43e-05	8.09285	conserved hypothetical protein
2.141	2.141	CLJU_RS07175	2.141	0.0246	4.1941	3.09529	1.632	0.0431	6.4182	5.71112	1.377	0.0791	6.1723	protein tyrosine phosphatase, LMWPc family
2.14	2.14	CLJU_RS21080	2.14	0.0042	10.8008	9.70314	1.186	0.0866	14.3025	14.0552	1.038-1	0.671	14.001	ribosomal protein S6
2.14	2.14	CLJU_RS16460	2.14	0.00875	7.12039	6.02225	1.735	0.00182	12.8493	12.0538	1.808	2.72e-05	12.9081	ferritin-like domain protein
2.14	2.13971	CLJU_RS11580	1.327	0.208	2.19162	1.78291	1.003-1	0.991	5.4452	5.45095	2.14	0.00401	6.54836	ATP--methionine S-adenosyltransferase, internal deletion
2.138	2.138	CLJU_RS08010	2.138	0.0418	2.0619	0.96525	1.937	0.0438	7.47127	6.51737	1.26-1	0.253	6.18318	membrane protein, major facilitator superfamily
#N/A	2.13516	CLJU_RS09655	#N/A	#N/A	undef	undef	1.133	0.257	2.33536	2.15397	2.135	0.00543	3.24832	manganese catalase-like protein, ferritin-like superfamily
2.134	2.13364	CLJU_RS16875	1.17	0.761	0.33207	0.10513	1.243-1	0.295	4.62254	4.93727	2.134	0.00632	6.03058	RNA polymerase sigma factor
2.131	2.131	CLJU_RS01915	2.131	0.00117	5.40442	4.31277	1.715	0.00684	8.08001	7.30114	1.515	0.00152	7.90021	methyl-accepting chemotaxis sensory transducer, class 44H, 4HB_MCP_1 domain-containing
2.13	2.13	CLJU_RS00770	2.621	0.129	4.76561	3.37543	2.13	0.005	11.4949	10.404	1.818	6.53e-05	11.2661	2-C-methyl-D-erythritol-2,4-cyclodiphosphate synthase
2.123	2.123	CLJU_RS06450	2.123	0.0182	7.74808	6.66192	1.326	0.273	12.3291	11.9214	1.201-1	0.222	11.6565	RNA-binding protein YlxQ, putative
2.122	2.122	CLJU_RS20015	2.122	0.00138	10.784	9.69852	1.537	0.00878	14.1796	13.5587	1.579	2.05e-05	14.2175	glutamate mutase, adenosylcobamide-binding subunit
2.121	2.12064	CLJU_RS07805	1.112-1	0.858	0.4146	0.56886	1.243	0.33	4.23935	3.9247	2.121	0.00268	5.0092	undecaprenyl-diphosphate phosphatase
2.119	2.11867	CLJU_RS05020	1.621	0.0197	8.8411	8.14373	1.381	0.00909	13.0666	12.6003	2.119	3e-07	13.6835	flagellar motor switch protein FliG
2.118	2.118	CLJU_RS02880	2.118	0.000429	7.1584	6.07554	1.835	0.00538	11.8048	10.9287	2.057	1.25e-05	11.9692	protein of unknown function DUF1861
2.117	2.117	CLJU_RS01395	2.117	0.0213	5.87827	4.79582	1.884	0.00268	6.58854	5.67433	1.358	0.014	6.1155	phosphoribosylaminoimidazole carboxylase-related protein
2.115	2.11517	CLJU_RS01335	1.991	0.036	7.55526	6.56174	1.619	0.00527	12.4084	11.7127	2.115	6.36e-06	12.7935	protein of unknown function DUF2225
2.113	2.113	CLJU_RS18545	2.113	0.00488	12.6785	11.5987	1.331	0.00439	14.6121	14.199	1.177	0.023	14.4341	carbon monoxide dehydrogenase accessory protein CooC
2.111	2.111	CLJU_RS10580	2.111	0.0311	2.99951	1.92102	1.08	0.38	4.99778	4.88583	1.375	0.0311	5.34516	helicase, putative
2.099	2.09921	CLJU_RS10730	3.844	0.0513	3.11341	1.17074	2.073	0.00162	6.4825	5.43016	2.099	0.000562	6.50001	small acid-soluble spore protein
2.097	2.097	CLJU_RS12470	2.097	0.0111	2.81361	1.74483	1.248	0.0451	10.4119	10.0923	1.563	0.000699	10.7362	dicarboxylate/tricarboxylate antiporter, putative
2.095	2.095	CLJU_RS03885	2.095	0.0251	8.45452	7.38701	1.5	0.126	9.18384	8.59853	1.283-1	0.165	8.23854	ribosomal protein S20
2.095	2.095	CLJU_RS03310	1.917	0.042	6.77864	5.83928	2.095	0.0245	8.4116	7.34459	1.584	0.0066	8.00808	helix-turn-helix transcriptional regulator, AsnC family
2.093	2.093	CLJU_RS12340	2.093	0.0143	10.2143	9.14818	1.555	0.00874	14.6214	13.9839	1.466	7.14e-05	14.5359	pyranopterin-monophosphate cyclase
2.093	2.093	CLJU_RS16325	2.093	0.0389	5.81892	4.75302	1.809	0.011	9.50584	8.64988	1.59	0.0011	9.3185	helix-turn-helix transcriptional regulator, LysR family
2.087	2.08699	CLJU_RS13555	1.057	0.941	1.95293	1.87191	1.733	0.142	5.95317	5.15911	2.087	0.00326	6.22054	membrane protein, putative
2.087	2.08664	CLJU_RS05565	1.923	0.00892	9.16493	8.2215	1.668	0.0134	13.7748	13.0359	2.087	1.24e-05	14.0971	membrane protein, RseC/MucC family
2.085	2.08468	CLJU_RS16930	undef	undef	undef	undef	1.791	0.0177	5.11092	4.27007	2.085	0.00588	5.3299	NRAMP family manganese transport membrane protein
2.085	2.08455	CLJU_RS05030	1.725	0.00591	8.42143	7.63465	1.312	0.00423	13.3561	12.9637	2.085	8.8e-06	14.0235	flagellum-specific ATPase FliI
2.082	2.082	CLJU_RS12355	2.055	0.0176	6.38594	5.34612	2.082	0.00715	12.092	11.0338	1.512	0.00389	11.6304	poly-sn-glycerol-1-phosphate lipoteichoic acid synthase, putative
2.081	2.081	CLJU_RS08955	2.081	0.0314	7.90973	6.85184	1.225	0.0551	9.35053	9.05763	1.063	0.329	9.14542	membrane protein QueT
#VALUE!	2.08	CLJU_RS09525	2.797	0.0544	6.75837	5.27433	2.08	0.00937	9.36759	8.3105	1.494-1	0.00033	7.7308	protein of unknown function DUF1848
2.079	2.079	CLJU_RS13065	1.063-1	0.395	6.41981	6.50805	2.079	0.00107	9.16184	8.10538	1.758	0.000534	8.91941	ABC transporter, ATP-binding protein
2.075	2.075	CLJU_RS01110	2.075	0.0073	7.76262	6.7095	1.295	0.131	8.76515	8.39185	1.091-1	0.372	8.26615	membrane protein, putative
2.075	2.0746	CLJU_RS08395	2.054	0.0104	3.25653	2.21744	1.72	0.00256	9.11549	8.3325	2.075	4.44e-05	9.38533	molybdate/tungstate--(bis-)molybdopterin ligase
2.072	2.07178	CLJU_RS04245	1.183-1	0.646	8.24465	8.48759	1.27	0.293	11.6942	11.3488	2.072	0.000288	12.3997	conserved hypothetical protein
2.071	2.071	CLJU_RS18285	2.071	0.00032	6.99084	5.93999	1.461	0.0786	10.6062	10.0591	1.768	0.000533	10.8811	glucose-6-phosphate isomerase
2.068	2.068	CLJU_RS11450	2.068	0.00889	8.5692	7.52065	1.149	0.0489	14.0698	13.8686	1.906	5.95e-07	14.799	efflux pump, RND family, periplasmic protein
2.067	2.067	CLJU_RS00945	7.342	0.0722	2.69857	-0.17767	2.067	0.00445	6.72574	5.67779	2.006	0.00445	6.68188	GIY-YIG domain nuclease, putative
#VALUE!	2.065	CLJU_RS07895	2.065	0.00938	5.46321	4.41706	1.158	0.307	7.28911	7.07683	1.416-1	0.00756	6.57429	N-(5'-phosphoribosyl)anthranilate isomerase
2.064	2.064	CLJU_RS13775	2.064	0.012	7.5818	6.53631	1.109	0.501	10.6049	10.4557	1.059	0.631	10.5383	protein of unknown function DUF1177
2.064	2.064	CLJU_RS08360	3.396	0.0741	3.10462	1.34075	2.064	0.00234	8.77389	7.72815	1.862	0.000479	8.62503	HAD superfamily hydrolase
2.062	2.062	CLJU_RS05302	undef	undef	undef	undef	2.062	0.0339	3.72547	2.68124	1.417	0.106	3.18362	hypothetical protein
2.051	2.05101	CLJU_RS19155	undef	undef	undef	undef	1.284	0.036	2.94956	2.58875	2.051	5.34e-05	3.62508	membrane protein
2.051	2.051	CLJU_RS06215	2.051	0.0491	9.72273	8.68586	1.643	0.00124	13.4432	12.7268	1.066-1	0.154	12.6339	ribosomal protein L28
2.05	2.05	CLJU_RS03715	2.05	0.00494	6.24056	5.20424	1.591	0.0149	10.6441	9.97403	1.59	0.0017	10.6433	helix-turn-helix transcriptional regulator, PucR family (HTH_30)
#VALUE!	2.04934	CLJU_RS00750	1.319	0.345	8.19614	7.79657	1.319-1	0.0408	10.2089	10.6084	2.049	0.000132	11.6435	conserved hypothetical protein
2.049	2.049	CLJU_RS16300	2.049	0.0208	3.5645	2.52919	1.939	0.0375	8.43701	7.4814	1.241	0.155	7.79332	HAD superfamily hydrolase and NUDIX hydrolase, type 17
2.048	2.048	CLJU_RS09430	2.429	0.107	3.93739	2.65662	2.048	0.0248	5.14931	4.1144	1.608	0.012	4.79988	molybdate/tungstate-binding protein, molbindin
2.048	2.04776	CLJU_RS06780	2.776	0.248	1.25115	-0.22223	1.184	0.434	6.33079	6.08625	2.048	0.00318	7.1203	ABC transporter, membrane protein, putative
2.044	2.044	CLJU_RS08180	1.95	0.174	5.43501	4.47148	2.044	0.00816	7.2608	6.22876	1.299	0.0429	6.60628	hypothetical protein
2.04	2.04	CLJU_RS17695	undef	undef	undef	undef	2.04	0.0206	4.80182	3.77291	1.229-1	0.0912	3.47521	germinant nutrient receptor-associated lipoprotein, GerC family, putative
2.036	2.03602	CLJU_RS04025	1.326-1	0.444	1.8937	2.3013	1.421-1	0.0582	6.37745	6.88534	2.036	0.000304	7.91109	cysteine hydrolase
2.034	2.034	CLJU_RS07295	1.324	0.168	4.17029	3.7645	2.034	0.00157	8.86458	7.83987	1.839	9.49e-06	8.71854	winged helix-turn-helix transcriptional regulator, HxlR family
2.033	2.03301	CLJU_RS19865	1.561	0.516	-0.10465	-0.74776	1.541	0.0251	4.05889	3.43464	2.033	0.00152	4.45826	membrane protein (UPF0126, UPF0126)
2.033	2.033	CLJU_RS13410	2.033	0.00203	5.50897	4.48521	1.331	0.0284	13.0117	12.5989	1.387	0.0155	13.0709	ABC transporter, periplasmic substrate-binding and membrane protein
2.033	2.033	CLJU_RS17785	2.033	0.0484	3.64159	2.61789	1.352	0.0162	7.26626	6.83098	1.5	0.00761	7.4155	TPR domain protein
2.032	2.03237	CLJU_RS20035	1.517-1	0.195	0.14834	0.74976	1.131-1	0.344	4.52754	4.70553	2.032	0.00604	5.7287	glutamine amidotransferase, putative
2.032	2.032	CLJU_RS07205	2.032	0.0321	1.5643	0.54085	1.242	0.0409	7.1971	6.88343	1.119	0.376	7.04581	[FeFe]-hydrogenase, catalytic subunit
2.031	2.031	CLJU_RS07115	2.031	0.031	5.21706	4.19433	1.306	0.0481	7.58009	7.19487	1.02	0.882	7.22336	phosphorothioation-dependent DNA restriction endonuclease, DptG-like protein, putative
2.031	2.03094	CLJU_RS07765	1.548	0.188	2.00764	1.37641	1.266	0.0921	4.73846	4.39738	2.031	0.00417	5.41953	protein of unknown function DUF2233
2.03	2.03	CLJU_RS13215	2.03	0.00039	7.30769	6.28557	1.705	0.0196	9.90666	9.13651	1.336	0.00523	9.55487	C5-epim_C domain protein
2.026	2.0255	CLJU_RS19765	1.682	0.0318	5.16722	4.41663	1.884	0.000727	11.6373	10.7228	2.026	2.67e-06	11.741	helix-turn-helix XRE domain protein
2.022	2.02175	CLJU_RS08855	1.929	0.00303	4.94104	3.99268	1.555	0.0199	11.1536	10.5164	2.022	3.31e-06	11.532	protein of unknown function (SH3_3, SH3_3)
2.021	2.021	CLJU_RS01070	2.455	0.0535	4.59451	3.29844	2.021	0.0118	8.12304	7.10727	1.264	0.104	7.44518	conserved hypothetical protein
2.021	2.02062	CLJU_RS04240	1.016-1	0.916	7.12931	7.15237	1.272	0.281	12.2221	11.8748	2.021	0.000244	12.8896	protein of unknown function DUF2233
2.02	2.02	CLJU_RS18860	2.02	0.00957	6.63433	5.61955	1.963	0.00383	12.1607	11.1876	1.077	0.533	11.2944	tryptophanyl-tRNA synthetase
2.02	2.02	CLJU_RS00305	1.598-1	0.189	1.35095	2.02808	2.02	0.00956	6.4583	5.44387	1.77	0.0136	6.26801	cupin superfamily barrel domain protein
2.016	2.016	CLJU_RS18335	2.016	0.00222	12.0533	11.0412	1.182	0.0334	14.6384	14.3966	1.072-1	0.146	14.2959	NADH-dependent ferredoxin:NADP oxidoreductase
2.016	2.016	CLJU_RS16275	1.745	0.0603	1.87654	1.07284	2.016	0.00726	5.51616	4.50455	1.034	0.816	4.55283	DNA (5R)-5,6-dihydro-5-(thymidin-7-yl)thymidine lyase
2.016	2.0159	CLJU_RS06605	1.106	0.329	6.62729	6.48128	1.412	0.0451	4.01385	3.51576	2.016	0.00137	4.52718	response regulator (REC), putative
2.011	2.011	CLJU_RS17070	2.011	0.00762	6.53791	5.52954	1.953	0.000896	10.5517	9.58543	1.804	2.24e-06	10.4368	single-strand-binding protein-like fold protein
2.011	2.011	CLJU_RS12300	1.491	0.0203	5.38527	4.80852	2.011	0.00715	8.00234	6.9941	1.644	0.000202	7.71135	cob(I)amide methyltransferase, putative
2.004	2.004	CLJU_RS00850	1.822	0.00299	8.99806	8.13214	2.004	0.0421	9.07584	8.07249	1.316	0.108	8.46914	protein of unknown function, DUF348, DUF348, G5 and 3D domain-containing
#VALUE!	2.00391	CLJU_RS09590	1.885-1	0.0125	4.47947	5.39471	1.278	0.152	8.85362	8.49898	2.004	1.44e-05	9.5018	flavodoxin, putative
2.003	2.003	CLJU_RS13365	2.003	0.0334	5.01236	4.00969	1.945	0.021	6.88652	5.92602	1.033	0.799	5.97288	winged helix-turn-helix transcriptional regulator, MarR family
2	2	CLJU_RS14285	2	0.00409	9.79246	8.79191	1.356	0.00989	14.4157	13.9756	1.52	0.0236	14.5798	amino acid ABC transporter, membrane protein
1.999	1.999	CLJU_RS03660	1.999	0.00723	6.75972	5.76027	1.749	0.00199	8.47282	7.66618	1.49	3.87e-05	8.24109	RNA pseudouridine synthase, RluA family
1.998	1.998	CLJU_RS06700	1.998	0.00432	5.74183	4.74293	1.679	0.00179	10.5616	9.81327	1.716	6.22e-07	10.5921	AMMECR1 domain protein
1.998	1.99799	CLJU_RS11375	1.037	0.647	6.74215	6.68847	1.085	0.409	12.7868	12.6679	1.998	0.000534	13.6664	nitrogenase iron protein-related ATPase
1.996	1.996	CLJU_RS12850	1.996	0.000862	7.77693	6.77914	1.467	0.019	11.6788	11.1255	1.87	4.67e-07	12.0286	winged helix-turn-helix transcriptional regulator, DeoR family
1.995	1.99522	CLJU_RS07200	1.764	0.168	4.27361	3.45417	1.791	0.0627	5.45444	4.61311	1.995	0.00118	5.60965	helix-turn-helix XRE domain protein
1.994	1.994	CLJU_RS07280	3.117	0.141	2.52998	0.88951	1.994	0.0419	8.74624	7.75035	1.92	0.00641	8.69126	protein of unknown function DUF2382
#VALUE!	1.993	CLJU_RS06560	1.032	0.924	2.69733	2.65186	1.993	0.0219	7.27682	6.28132	1.39-1	0.0158	5.8054	membrane protein of unknown function DUF378
#VALUE!	1.992	CLJU_RS16070	1.992	0.029	4.85739	3.86271	1.203	0.0296	9.86263	9.59561	1.138-1	0.0236	9.40788	conserved hypothetical protein
1.991	1.991	CLJU_RS15670	1.991	0.0046	5.68869	4.69504	1.766	0.0206	9.83824	9.01712	1.261	0.325	9.35131	zinc ABC transporter, membrane protein, putative
#VALUE!	1.991	CLJU_RS14180	1.991	0.0126	4.30019	3.30605	1.361	0.005	8.85357	8.4086	1.404-1	0.0168	7.91832	FMN-binding NADPH-dependent oxidoreductase, Oye family, and FAD-binding pyridine nucleotide-disulfide oxidoreductase
1.99	1.99	CLJU_RS02885	1.99	0.00267	7.18798	6.19489	1.2	0.0241	9.1168	8.85279	1.4	0.000105	9.33824	glycoside hydrolase, family 43
1.989	1.989	CLJU_RS16335	1.989	0.0186	6.72771	5.73516	1.34	0.0131	12.3928	11.9702	1.093-1	0.235	11.841	amino acid ABC transporter, membrane protein
1.987	1.98724	CLJU_RS01055	1.571	0.0565	7.26169	6.6093	1.05	0.634	10.3974	10.3264	1.987	3.25e-05	11.3172	UDP-galactose--1,2-diacyl-sn-glycerol 3-galactosyltransferase, putative
1.987	1.987	CLJU_RS10635	1.987	0.0106	7.26006	6.26898	1.36	0.0615	11.8733	11.4295	1.045	0.811	11.4925	ferrous iron transport protein B
1.985	1.985	CLJU_RS20280	1.985	0.0416	10.1634	9.1738	1.169	0.0943	14.3996	14.1743	1.125	0.0686	14.3441	transcription elongation factor NusG
1.985	1.985	CLJU_RS16585	3.745	0.0536	5.24536	3.34017	1.985	0.0022	9.79042	8.80073	1.133	0.152	8.98117	conserved hypothetical protein
1.982	1.98192	CLJU_RS15860	1.933	0.00573	8.64512	7.69401	1.866	0.00127	11.7851	10.8851	1.982	6.86e-07	11.872	NAD(P)H-dependent FMN-binding oxidoreductase
1.982	1.98163	CLJU_RS13565	1.184	0.497	4.38185	4.13753	1.065	0.629	9.72392	9.63273	1.982	4.94e-05	10.6194	protein of unknown function DUF3788
1.979	1.979	CLJU_RS09735	1.979	0.018	6.42029	5.43502	1.514	0.0334	11.9917	11.3928	1.378	0.00284	11.8555	1,4-beta-muramide-delta-lactam glycohydrolase (FN3, GH18_CFLE_spore_hydrolase)
1.978	1.97753	CLJU_RS16060	2.096	0.0757	4.59942	3.53128	1.437	0.0131	10.1341	9.6101	1.978	4.03e-06	10.5938	conserved hypothetical protein
1.975	1.9749	CLJU_RS08385	2.058	0.534	1.06639	0.02456	1.2	0.303	3.25343	2.98982	1.975	0.00777	3.9716	conserved hypothetical protein
1.973	1.973	CLJU_RS13435	1.973	0.0168	2.23466	1.25377	1.093-1	0.591	8.14684	8.27623	1.3	0.013	8.65479	conserved hypothetical protein
#VALUE!	1.972	CLJU_RS14060	1.972	0.0491	3.70463	2.72456	1.261-1	0.0834	2.38193	2.71756	1.255-1	0.0283	2.38911	peptide lactone autoinducer processing membrane protein
1.971	1.971	CLJU_RS14255	28.476	undef	3.13426	-1.69744	1.971	0.0028	3.28783	2.30885	1.282	0.338	2.66682	Flp pilus prepilin peptidase
1.968	1.968	CLJU_RS08835	1.968	0.00195	6.02385	5.04657	1.448	0.0492	11.1153	10.5809	1.146	0.158	10.7776	iron-sulfur cluster-binding oxidoreductase
1.964	1.964	CLJU_RS20005	1.964	9.16e-05	10.4898	9.51574	1.339	0.0081	13.4954	13.0737	1.558	1.2e-05	13.7137	glutamate mutase, catalytic subunit
1.964	1.96382	CLJU_RS13580	1.377	0.146	1.53642	1.07393	1.142-1	0.668	4.03066	4.22308	1.964	0.0158	5.19674	RNA polymerase sigma factor
1.963	1.963	CLJU_RS18435	2.109	0.059	6.46463	5.38795	1.963	0.000655	9.60983	8.6363	1.503	0.00116	9.22367	endodeoxyribonuclease RusA
1.962	1.96169	CLJU_RS15957	1.132	0.795	3.34101	3.16168	1.811	0.00413	4.7902	3.93315	1.962	0.00028	4.90525	protein of unknown function, YvrJ domain-containing
#VALUE!	1.96	CLJU_RS06690	1.96	0.0386	4.01664	3.04558	1.421	0.0451	9.46425	8.95689	1.279-1	0.0274	8.60124	shikimate kinase-like protein
1.96	1.96	CLJU_RS01885	2.337	0.0526	2.69027	1.4655	1.96	0.0156	8.47138	7.50044	1.09	0.332	7.62445	D-isomer-specific 2-hydroxyacid dehydrogenase, NAD-dependent
1.959	1.959	CLJU_RS13990	1.603	0.254	8.5874	7.90634	1.959	0.00358	8.75938	7.78871	1.782	1.61e-05	8.62197	HesB-like protein
1.958	1.95807	CLJU_RS16280	2.744	0.124	4.40133	2.94484	2.113	0.0514	7.06016	5.98019	1.958	0.0102	6.94962	universal stress protein Usp
1.958	1.958	CLJU_RS00960	1.958	0.0373	6.54438	5.57468	1.383	0.0721	10.1745	9.70598	1.289	0.0303	10.0717	radical SAM domain iron-sulfur cluster-binding oxidoreductase
1.957	1.957	CLJU_RS18510	1.957	0.00197	13.7385	12.7696	1.231	0.0121	14.9783	14.678	1.1	0.00891	14.8154	carbon monoxide dehydrogenase accessory protein CooC
#N/A	1.95695	CLJU_RS07645	#N/A	#N/A	undef	undef	1.355	0.0868	2.97648	2.53743	1.957	5.53e-05	3.50603	germinant nutrient receptor-associated membrane protein, GerB family, putative
1.956	1.956	CLJU_RS10535	1.956	0.00181	4.04466	3.07621	1.083	0.454	9.42287	9.30744	1.846	0.00417	10.1921	histidine ammonia-lyase
1.955	1.95528	CLJU_RS20840	1.895	0.00858	6.04485	5.12222	1.156	0.314	10.7567	10.5464	1.955	0.000383	11.5137	ADP--[pyruvate phosphate dikinase]-threonine phosphotransferase and [pyruvate phosphate dikinase]-phosphothreonine--phosphate pyrophosphorylase
#VALUE!	1.955	CLJU_RS01950	1.955	0.0312	7.31444	6.34657	1.2-1	0.0772	11.0474	11.3112	1.242-1	0.0471	10.9974	membrane protein, putative exosortase G
#VALUE!	1.952	CLJU_RS20210	1.952	0.0249	11.6497	10.6845	1.167	0.0444	14.8036	14.5799	1.148-1	0.0055	14.3803	ribosomal protein L4
#N/A	1.94758	CLJU_RS15205	#N/A	#N/A	undef	undef	1.233-1	0.163	2.32409	2.62721	1.948	0.00255	3.58889	conserved hypothetical protein
1.945	1.945	CLJU_RS21430	1.945	0.0287	5.80048	4.84035	1.944	0.00382	10.9273	9.96783	1.087-1	0.41	9.84657	membrane protein, putative
1.945	1.945	CLJU_RS08390	1.945	0.0295	3.23513	2.27522	1.82	0.00836	8.82351	7.95941	1.14	0.381	8.14856	ABC transporter, periplasmic metal-binding lipoprotein, TroA_e family
1.942	1.942	CLJU_RS10380	1.942	0.0013	3.83884	2.88062	1.572	0.0248	8.915	8.26212	1.9	0.00334	9.18843	membrane protein, major facilitator superfamily
1.942	1.942	CLJU_RS21065	1.942	0.00778	7.67924	6.72103	1.146	0.0777	10.4949	10.298	1.099	0.136	10.4337	nucleoside-5'-triphosphate pyrophosphohydrolase, putative
1.938	1.938	CLJU_RS01855	1.938	0.0265	5.57169	4.61685	1.336	0.00556	7.29276	6.87453	1.005	0.925	6.88238	conserved hypothetical protein
1.936	1.9363	CLJU_RS07525	2.015	0.0745	2.64553	1.63407	1.483	0.0389	6.83908	6.27026	1.936	0.00146	7.22356	cation/allantoin symporter, putative
1.934	1.934	CLJU_RS18615	1.934	0.00862	7.28431	6.33223	1.525	0.0449	10.4197	9.81044	1.078-1	0.151	9.70207	helix-turn-helix transcriptional regulator, LysR family
#VALUE!	1.926	CLJU_RS20160	1.926	0.00552	12.1589	11.2129	1.12	0.252	13.7292	13.5657	1.274-1	0.00739	13.2153	ribosomal protein L24
1.925	1.925	CLJU_RS05980	1.925	0.0311	6.94397	5.99847	1.487	0.0363	12.4942	11.9209	1.368	0.00792	12.3725	winged helix-turn-helix transcriptional regulator, Fur-like family
1.924	1.924	CLJU_RS18215	1.982	0.0977	8.41057	7.42324	1.924	0.00145	11.5758	10.6315	1.007-1	0.95	10.6204	helix-turn-helix transcriptional regulator YerC
1.923	1.92308	CLJU_RS14310	1.373	0.0622	9.05686	8.59931	1.32	0.0743	12.2975	11.8961	1.923	1.73e-05	12.8395	CBS domain pair protein
#VALUE!	1.922	CLJU_RS17095	2.032	0.153	4.11781	3.09465	1.922	0.00967	7.55758	6.61437	1.507-1	0.0114	6.02197	TSCPD domain protein
1.92	1.91985	CLJU_RS07660	1.555	0.0292	8.01455	7.3768	1.471	0.0351	12.6649	12.108	1.92	0.000924	13.049	redox-active protein, C_GCAxxG_C_C family, putative
1.915	1.915	CLJU_RS17240	1.915	0.00959	7.48495	6.54746	1.374	0.0115	11.6433	11.1843	1.536	0.000117	11.8039	conserved hypothetical protein
1.909	1.909	CLJU_RS17780	1.302	0.121	4.99573	4.61434	1.909	0.0112	6.04734	5.11449	1.77	0.000302	5.93832	acyl-CoA thioesterase
#VALUE!	1.906	CLJU_RS14535	1.506	0.249	3.87555	3.28406	1.906	0.0311	8.00887	7.07811	1.359-1	0.00105	6.63456	conserved hypothetical protein
1.905	1.905	CLJU_RS08130	4.455	0.107	4.4481	2.29238	1.905	0.0253	4.70276	3.77234	1.752	0.00754	4.58158	helix-turn-helix DNA-binding protein, Cro/C1-type, putative
1.902	1.902	CLJU_RS13165	1.114	0.145	6.22117	6.06474	1.902	0.000971	9.85323	8.92516	1.177	0.000887	9.15992	adenine nucleotide alpha-hydrolase superfamily protein
1.901	1.90107	CLJU_RS02915	1.434	0.154	3.87148	3.35067	1.513	0.0166	8.11664	7.51847	1.901	4.13e-05	8.44528	membrane protein
1.898	1.898	CLJU_RS10540	1.898	0.0188	4.38585	3.46119	1.164	0.0443	9.95001	9.7304	1.76	0.00949	10.546	(S)-3-(5-oxo-4,5-dihydro-3H-imidazol-4-yl)propanoate hydrolase
1.896	1.89564	CLJU_RS13575	2.142	0.243	1.16801	0.06865	1.014-1	0.965	6.0868	6.10811	1.896	0.00889	7.0308	membrane-associated anti-sigma factor, putative
1.894	1.894	CLJU_RS19975	1.894	0.000701	8.75172	7.82991	1.413	0.00562	13.6456	13.146	1.185	0.0516	13.3905	(S)-citramalate lyase, alpha subunit, putative
1.893	1.893	CLJU_RS16075	1.893	0.0235	4.70538	3.78424	1.542	0.0184	9.26763	8.64266	1.008	0.933	8.65394	ion channel domain protein
1.892	1.892	CLJU_RS21105	1.892	0.0481	4.30658	3.38622	1.856	0.00942	6.31297	5.42049	1.875	5.97e-05	6.3275	sporulation protein YyaC, putative
#N/A	1.89183	CLJU_RS14690	#N/A	#N/A	undef	undef	1.205	0.224	8.18403	7.91384	1.892	5.07e-05	8.83362	superoxide dismutase, copper/zinc-containing
1.891	1.891	CLJU_RS00920	1.891	0.00203	8.83366	7.91378	1.384	0.0688	12.8268	12.3575	1.017	0.865	12.3811	isoleucyl-tRNA synthetase
1.89	1.88961	CLJU_RS02455	1.914	0.14	4.0148	3.07799	1.236	0.0819	8.94866	8.64285	1.89	0.00646	9.56094	winged helix-turn-helix transcriptional response regulator (REC, trans_reg_C)
1.889	1.889	CLJU_RS16080	3.117	0.0521	4.9858	3.34546	1.889	0.00626	10.4693	9.55128	1.034	0.734	9.59971	membrane endonuclease, DDE superfamily
1.888	1.88788	CLJU_RS03725	2.118	0.108	3.51933	2.43624	1.793	0.0105	11.4321	10.5893	1.888	2.6e-05	11.5061	methyl-Co(III)-5-hydroxybenzimidazolylcobamide-binding protein
1.888	1.88788	CLJU_RS03700	1.434	0.263	3.19259	2.6725	1.793	0.0105	11.4321	10.5893	1.888	2.6e-05	11.5061	methyl-Co(III)-5-hydroxybenzimidazolylcobamide-binding protein
1.886	1.886	CLJU_RS10235	1.886	0.0324	3.72512	2.80917	1.424	0.0137	7.55938	7.04878	1.212	0.083	7.32648	phospholipase, patatin family, putative
1.885	1.885	CLJU_RS17620	1.885	0.00446	9.19833	8.28302	1.398	0.00404	13.7621	13.2783	1.492	2.58e-06	13.8557	methionine aminopeptidase, type I
1.885	1.88499	CLJU_RS14670	1.179	0.666	3.70549	3.46788	1.498	0.131	9.26723	8.68328	1.885	0.00267	9.59783	conserved hypothetical protein
1.88	1.88	CLJU_RS18645	1.016	0.981	0.6048	0.58148	1.88	0.0194	7.16843	6.25741	1.6	0.00107	6.93545	membrane protein DUF1980
1.878	1.878	CLJU_RS18505	1.878	0.00488	13.6773	12.7676	1.16	0.00758	14.6809	14.4662	1.086	0.0122	14.5855	corrinoid/iron-sulfur protein, small subunit
1.873	1.87253	CLJU_RS16435	1.017-1	0.895	6.94665	6.97173	1.481	0.00512	12.6196	12.0524	1.873	9.22e-07	12.9574	conserved hypothetical protein
#VALUE!	1.872	CLJU_RS11715	1.872	0.000507	5.54186	4.63685	1.249	0.108	10.6002	10.2791	1.182-1	0.0333	10.0371	metal-dependent hydrolase SsnA
1.869	1.869	CLJU_RS20155	1.869	0.000865	11.0646	10.162	1.248	0.0199	14.2499	13.9302	1.135-1	0.0748	13.7474	ribosomal protein L5
1.868	1.8682	CLJU_RS05650	1.052	0.824	3.89967	3.82648	1.054	0.814	4.97139	4.89534	1.868	0.0016	5.79699	winged helix-turn-helix transcriptional regulator, MerR family
1.867	1.867	CLJU_RS15230	1.616	0.136	6.68684	5.9941	1.867	0.00364	11.7695	10.8683	1.497	0.0182	11.4502	isomerase, PhzF family
1.865	1.86523	CLJU_RS08690	1.425	0.246	5.00946	4.49799	1.078-1	0.645	10.1156	10.2242	1.865	0.031	11.1235	branched-chain 2-oxoacid (Si)-reductase, 2-oxopantoate 2-reductase family
1.864	1.864	CLJU_RS17515	1.525	0.377	0.6902	0.08099	1.864	0.0373	5.90609	5.00709	1.417	0.061	5.50949	VCBS domain protein
1.861	1.861	CLJU_RS11470	1.861	0.000748	6.50028	5.60405	1.407	0.133	9.61403	9.12117	1.35	0.0398	9.55406	VIT and VWFA superfamily domain protein
#VALUE!	1.858	CLJU_RS04260	1.858	0.0111	6.33617	5.44218	1.013-1	0.468	11.2337	11.2528	1.406-1	0.000117	10.7605	conserved hypothetical protein
1.857	1.857	CLJU_RS20010	1.857	0.0485	11.0678	10.1744	1.465	0.022	14.239	13.6878	1.609	4.36e-05	14.3742	glutamate mutase adenosylcobamide cofactor-exchanging ATPase, putative
1.851	1.851	CLJU_RS01105	1.851	0.0353	9.95232	9.06334	1.735	0.00484	13.3967	12.6011	1.27	0.0111	12.9458	peptide chain release factor 1
1.849	1.84885	CLJU_RS06940	2.158	0.403	2.42048	1.3103	1.281	0.374	5.74723	5.38889	1.849	0.0148	6.27552	cAMP-binding protein, putative
1.843	1.84254	CLJU_RS07785	2.565	0.229	0.96385	-0.39552	1.15	0.397	2.75403	2.55143	1.843	0.000541	3.43312	conserved hypothetical protein
1.836	1.836	CLJU_RS18500	1.836	0.000282	13.136	12.2593	1.269	0.0211	14.8337	14.4891	1.103	0.109	14.6308	corrinoid/iron-sulfur protein, large subunit
1.832	1.832	CLJU_RS05500	1.832	0.0347	8.86753	7.99402	1.632	0.00249	11.8543	11.1476	1.336	0.00575	11.5655	stage 0 sporulation transcriptional response regulator Spo0A (REC, Spo0A_C)
1.829	1.829	CLJU_RS00575	1.606	0.0821	8.89408	8.20988	1.829	0.0146	12.3745	11.5033	1.258	0.0537	11.8342	peptidylprolyl cis-trans isomerase lipoprotein, PpiC-type
1.827	1.827	CLJU_RS07370	1.827	0.00728	5.3155	4.44536	1.177	0.201	7.56362	7.32796	1.298-1	0.128	6.95158	protein of unknown function DUF4291
1.825	1.825	CLJU_RS01860	1.825	0.0116	3.96593	3.09771	1.498	0.00611	7.80013	7.21648	1.418	0.0248	7.72048	sigma-54-dependent transcriptional regulator (PrpR_N, sigma54 interaction, HTH8)
1.825	1.825	CLJU_RS21365	2.695	0.0542	2.0529	0.62212	1.825	0.00296	7.56093	6.69277	1.246	0.0199	7.00986	protein of unknown function DUF2149
1.824	1.824	CLJU_RS08845	1.824	0.0246	5.77439	4.90694	1.415	0.0233	13.0096	12.5083	1.669	2.53e-05	13.2471	NAD(P)H-dependent FMN-binding oxidoreductase
1.821	1.821	CLJU_RS06725	1.821	0.0499	4.17874	3.31397	1.348	0.016	8.15133	7.71997	1.083-1	0.107	7.60433	helix-turn-helix XRE domain and TPR protein
1.815	1.81494	CLJU_RS04410	1.243	0.146	5.09124	4.77633	1.343	0.149	9.85083	9.42525	1.815	0.00665	10.2852	periplasmic D-glucose/D-galactose-binding protein, putative
1.81	1.81021	CLJU_RS15195	1.039-1	0.942	1.63424	1.69045	1.579-1	0.0708	5.13504	5.79419	1.81	0.000196	6.65035	hydrolase or acyltransferase, alpha/beta fold family
1.809	1.809	CLJU_RS04470	1.809	0.042	6.50586	5.64989	1.151	0.11	11.5473	11.3433	1.067-1	0.523	11.2485	isopropylmalate isomerase, small subunit
1.804	1.80394	CLJU_RS02380	1.242	0.218	5.61136	5.29785	1.792	0.00486	12.0042	11.1622	1.804	5.02e-05	12.0134	murein/chitin-binding protein (LysM, spore_YkwD)
1.802	1.802	CLJU_RS12990	1.802	0.0212	3.5819	2.73177	1.589	0.0131	8.32571	7.65681	1.399	0.00261	8.14127	winged helix-turn-helix transcriptional regulator, HxlR family
1.801	1.801	CLJU_RS17600	1.801	0.000636	11.0362	10.1872	1.462	0.00767	13.8122	13.2636	1.461	0.0139	13.8106	(R)-2-hydroxyacyl-CoA dehydratase-radicalizing ATPase
1.798	1.798	CLJU_RS02450	1.798	0.000423	10.5245	9.67769	1.411	0.00369	13.7236	13.2266	1.583	7.73e-06	13.8889	CW_binding_2 domain repeat surface protein (CW_binding_2, CW_binding_2, CW_binding_2)
1.798	1.798	CLJU_RS05905	1.798	0.0242	5.2536	4.40682	1.208	0.00937	10.1303	9.85727	1.692	1.03e-05	10.6156	D,D-dipeptide ABC transporter, periplasmic D,D-dipeptide-binding protein DdpA, putative
1.798	1.798	CLJU_RS07015	1.798	0.0273	3.21724	2.37076	1.316-1	0.16	7.56457	7.96135	1.368	0.00667	8.41317	ABC transporter, ATP-binding protein
1.797	1.797	CLJU_RS11710	1.797	0.0128	6.76346	5.91737	1.526	0.0211	11.2984	10.688	1.032-1	0.766	10.642	peptidase/deacetylase, M20 family, putative
1.797	1.797	CLJU_RS17110	3.192	0.0531	3.87774	2.20311	1.797	0.0477	5.54113	4.69495	1.465	0.0233	5.2462	conserved hypothetical protein
1.795	1.79486	CLJU_RS12680	2.015	0.115	4.97689	3.96596	1.381	0.0204	5.18318	4.71648	1.795	0.000639	5.56035	membrane protein, putative
1.791	1.791	CLJU_RS02385	1.791	0.0101	7.79163	6.95022	1.439	0.00347	11.3603	10.8349	1.651	8.6e-05	11.5583	metallophosphoesterase, putative
1.789	1.789	CLJU_RS18450	1.789	0.00557	8.16685	7.32713	1.393	0.0184	12.1188	11.6396	1.033	0.371	11.6872	FAD-binding pyridine nucleotide-disulfide oxidoreductase
1.785	1.78533	CLJU_RS04990	1.786	0.13	6.68273	5.8456	1.347	0.0983	6.98043	6.55057	1.785	0.00039	7.38676	conserved hypothetical protein
1.78	1.78	CLJU_RS19085	1.291-1	0.58	5.40736	5.77676	1.78	0.00664	7.22704	6.39471	1.178-1	0.169	6.1576	protein of unknown function DUF2889
1.779	1.779	CLJU_RS17610	1.779	0.00326	11.2049	10.373	1.281	0.00145	14.4561	14.0983	1.34	0.00288	14.5209	(R)-2-hydroxyacyl-CoA dehydratase
1.777	1.777	CLJU_RS03320	1.777	0.0233	6.28407	5.45387	1.705	0.00726	11.7634	10.9929	1.347	0.0196	11.423	membrane protein
1.777	1.777	CLJU_RS07600	2.536	0.137	3.98394	2.64127	1.777	0.0136	10.549	9.71924	1.179-1	0.0766	9.48055	winged helix-turn-helix transcriptional regulator, MerR family, TipAS domain-containing
1.774	1.77385	CLJU_RS13540	2.189	0.0523	4.04751	2.91659	1.315	0.00515	10.8295	10.4341	1.774	6.9e-06	11.261	N-acetyltransferase YoaP
1.774	1.77354	CLJU_RS13010	4.301	0.0947	2.19269	0.08789	1.757	0.0364	5.72773	4.91401	1.774	0.00236	5.74064	phosphoribosyltransferase, putative
1.773	1.773	CLJU_RS11210	1.416	0.163	5.84399	5.34173	1.773	0.0262	9.89966	9.07288	1.438	0.00383	9.59706	microcompartment shell protein
#VALUE!	1.772	CLJU_RS20200	1.772	0.000466	12.347	11.5216	1.201	0.0655	14.7325	14.4679	1.119-1	0.0342	14.3056	ribosomal protein L2
#VALUE!	1.772	CLJU_RS20110	1.772	0.0132	10.5783	9.7523	1.067	0.246	14.1532	14.0589	1.344-1	0.00141	13.6322	adenylate kinase
#VALUE!	1.76989	CLJU_RS08735	1.214-1	0.0485	5.75408	6.03497	1.263	0.052	11.3845	11.0476	1.77	1.43e-05	11.8712	HAD superfamily hydrolase
#VALUE!	1.768	CLJU_RS06470	1.768	0.0491	7.64342	6.82118	1.29	0.194	11.6727	11.3046	1.528-1	0.0027	10.6922	tRNA pseudouridine55 synthase
1.767	1.76748	CLJU_RS16960	1.218	0.265	8.29199	8.00732	1.559	0.00212	13.2902	12.6494	1.767	0.000119	13.471	cell division protein ZapA
1.766	1.766	CLJU_RS09160	1.766	0.0109	7.47301	6.65229	1.446	0.0076	10.4757	9.94309	1.533	2.74e-05	10.559	methyl-accepting chemotaxis sensory transducer, class 44H
1.765	1.76535	CLJU_RS04910	1.095-1	0.809	3.84709	3.97819	1.1-1	0.68	7.36072	7.49836	1.765	0.0473	8.31832	conserved hypothetical protein
1.763	1.763	CLJU_RS09815	3.498	0.117	5.75934	3.95257	1.763	0.0182	10.4517	9.63349	1.26	0.0231	9.96739	conserved hypothetical protein
1.761	1.761	CLJU_RS06240	1.761	0.00204	7.39448	6.57747	1.195	0.091	11.8836	11.6255	1.364	0.0114	12.0738	pantetheine-phosphate adenylyltransferase
1.759	1.759	CLJU_RS07690	1.759	0.0239	7.14726	6.33249	1.377	0.00186	11.5198	11.0575	1.554	7.04e-05	11.6936	serine protease inhibitor, serpin family, putative
1.757	1.757	CLJU_RS18470	1.757	0.0229	12.0762	11.2624	1.304	0.0158	14.7438	14.3607	1.129	0.0431	14.5359	conserved hypothetical protein
1.755	1.755	CLJU_RS18490	1.755	0.0147	13.4894	12.6774	1.144	0.0503	15.2269	15.032	1.101	0.0624	15.1702	acetyl-CoA synthase, catalytic subunit
1.753	1.75334	CLJU_RS10700	1.514	0.0251	9.1815	8.58244	1.516	0.0099	11.4015	10.8007	1.753	3.9e-06	11.6108	glycerophosphodiester phosphodiesterase
1.753	1.75294	CLJU_RS06245	1.484	0.0371	9.31909	8.74938	1.468	0.00312	10.7262	10.1722	1.753	3.37e-06	10.982	conserved hypothetical protein
1.751	1.75058	CLJU_RS08775	1.394	0.132	5.81956	5.33991	1.012	0.952	8.99715	8.97921	1.751	0.0314	9.78705	response receiver (REC, REC)
1.75	1.75	CLJU_RS04960	1.655	0.206	6.56763	5.8407	1.675	0.027	10.6292	9.88488	1.75	0.000614	10.6922	protein of unknown function DUF3867
1.75	1.74966	CLJU_RS08720	1.246	0.39	6.1174	5.79939	1.096	0.676	10.0934	9.96075	1.75	0.0015	10.7678	repeat-containing protein
1.748	1.748	CLJU_RS10225	1.748	0.00413	4.61909	3.81296	1.592	0.0122	11.5548	10.8833	1.672	7.53e-05	11.6248	membrane protein, putative
1.743	1.743	CLJU_RS17510	4.173	0.092	0.94181	-1.11934	1.743	0.0106	3.37794	2.57608	1.48	0.00414	3.14167	ABC transporter, periplasmic substrate-binding protein
#VALUE!	1.74072	CLJU_RS20940	undef	undef	undef	undef	1.635-1	0.0364	6.95476	7.66419	1.741	0.0175	8.46387	putrescine/agmatine antiporter
1.738	1.73838	CLJU_RS05502	4.765	0.066	6.3022	4.04948	1.54	0.209	7.01752	6.39444	1.738	0.00632	7.19218	conserved hypothetical protein
1.738	1.73797	CLJU_RS18775	1.969	0.432	2.23757	1.26008	2.138	0.0774	6.17315	5.07646	1.738	0.0183	5.87386	metal-dependent phosphohydrolase (HDc)
#VALUE!	1.736	CLJU_RS14170	1.736	0.0104	4.09835	3.30251	1.198	0.0577	11.4341	11.1733	1.284-1	0.0189	10.8116	FMN-binding NADPH-dependent oxidoreductase, Oye family, and FAD-binding pyridine nucleotide-disulfide oxidoreductase
1.735	1.73537	CLJU_RS02785	1.013-1	0.922	5.52038	5.54014	1.226-1	0.0858	10.0106	10.3054	1.735	0.00011	11.1006	conserved hypothetical protein
#VALUE!	1.732	CLJU_RS05950	1.732	0.0388	1.26779	0.47473	1.416-1	0.154	3.50732	4.00998	1.499-1	0.00876	3.42539	PRC beta-barrel domain pair protein
1.728	1.728	CLJU_RS20180	1.728	0.00067	11.9435	11.1538	1.125	0.149	14.6782	14.5082	1.082-1	0.0553	14.3932	ribosomal protein L16
1.726	1.726	CLJU_RS20045	1.726	0.0455	10.7178	9.93026	1.07	0.416	14.4152	14.3165	1.007-1	0.914	14.3051	ribosomal protein S9
1.725	1.725	CLJU_RS04870	2.481	0.0749	4.83496	3.52387	1.725	0.0208	8.00406	7.21675	1.532	0.0012	7.83256	nucleotidyltransferase substrate-binding protein, HI0074 family
1.724	1.724	CLJU_RS13125	1.724	0.0041	6.13518	5.3491	1.342	0.0794	8.28779	7.86313	1.635	7.33e-05	8.57216	protein of unknown function DUF1016
1.723	1.72299	CLJU_RS19675	1.281	0.596	3.25992	2.90181	1.064	0.549	5.76164	5.67192	1.723	0.0177	6.45684	helix-turn-helix transcriptional regulator, TetR family
1.722	1.72229	CLJU_RS04445	3.222	0.0552	6.41422	4.7261	1.081	0.418	7.76086	7.64768	1.722	0.000536	8.43201	NIF3 superfamily protein
1.722	1.722	CLJU_RS11280	1.473	0.236	0.74314	0.18393	1.722	0.00334	6.51571	5.73146	1.283	0.0965	6.09099	lantibiotic efflux ABC transporter, membrane protein
1.721	1.721	CLJU_RS02555	1.444	0.0174	7.31671	6.78599	1.721	0.00621	11.4809	10.6969	1.72	1.35e-05	11.4793	undecaprenyl-phosphate glycosylphosphotransferase
1.72	1.72	CLJU_RS14290	1.72	0.00257	10.1549	9.3722	1.373	0.0114	13.9763	13.5188	1.672	0.0133	14.2607	amino acid ABC transporter, periplasmic substrate-binding protein
1.72	1.71993	CLJU_RS18925	6.017	0.0885	1.07485	-1.51439	1.346	0.121	3.09724	2.66811	1.72	0.0385	3.45046	polysaccharide deacetylase
1.719	1.71881	CLJU_RS21215	1.119	0.201	4.98626	4.82357	1.032-1	0.837	8.12037	8.16707	1.719	0.00045	8.94847	methyl-accepting chemotaxis sensory transducer, class 44H, CHASE3 domain-containing
1.718	1.718	CLJU_RS06455	1.718	0.000478	9.11502	8.33424	1.412	0.0976	13.1478	12.6491	1.044-1	0.679	12.5863	translation initiation factor IF-2
1.715	1.715	CLJU_RS18880	1.544	0.0749	9.06966	8.44289	1.715	0.00458	10.7454	9.96715	1.522	5.06e-05	10.5736	[FeFe]-hydrogenase maturation radical SAM domain iron-sulfur cluster-binding oxidoreductase HydE
1.714	1.71381	CLJU_RS12900	2.06	0.0767	4.12167	3.079	1.245	0.0489	8.70366	8.38751	1.714	2.37e-05	9.16472	iron-sulfur cluster-binding and FMN-binding protein
1.713	1.71285	CLJU_RS02375	3.39	0.108	4.75314	2.99183	1.359	0.00416	10.0792	9.63642	1.713	1.52e-05	10.4128	conserved hypothetical protein
1.712	1.712	CLJU_RS21285	1.712	0.0259	2.39859	1.62223	1.248	0.0231	7.38946	7.06946	1.048	0.554	7.13695	phage tail tape measure protein, NLPC_P60 domain-containing
1.712	1.712	CLJU_RS08225	2.03	undef	1.5119	0.49011	1.712	0.0324	3.81073	3.03441	1.182	0.372	3.27573	conserved hypothetical protein
1.708	1.708	CLJU_RS20910	1.708	0.0289	3.88437	3.11125	1.142	0.181	7.97716	7.78466	1.281	0.049	8.14248	helix-turn-helix transcriptional regulator, LysR family
#VALUE!	1.705	CLJU_RS13770	1.705	0.0278	5.70799	4.93753	1.272-1	0.108	7.37687	7.72398	1.188-1	0.0383	7.47436	conserved hypothetical protein
1.704	1.704	CLJU_RS17285	2.329	0.0775	4.83753	3.61765	1.704	0.00157	9.1921	8.4227	1.389	0.00547	8.89639	N-acetyltransferase, GNAT family
1.704	1.70399	CLJU_RS09260	1.64	0.34	4.40985	3.69574	1.288-1	0.131	7.54164	7.90741	1.704	0.0164	8.67633	winged helix-turn-helix transcriptional regulator, MarR family
1.7	1.7	CLJU_RS13285	1.069	0.773	5.78855	5.69134	1.7	0.00615	10.135	9.36942	1.544	0.000197	9.99581	tRNA (N6-threonylcarbamyl-A37) modification ATPase, putative
1.7	1.7	CLJU_RS17425	2.403	undef	0.29767	-0.9677	1.7	0.0352	6.05792	5.29219	1.401	0.0754	5.77832	TPR domain protein
#VALUE!	1.695	CLJU_RS06350	1.695	0.014	8.06427	7.30236	1.336	0.0255	10.8531	10.4341	1.279-1	0.0391	10.0791	ribosomal biogenesis GTPase
1.694	1.69393	CLJU_RS19100	1.776	0.185	2.66368	1.8344	1.304	0.124	6.37929	5.99562	1.694	0.000648	6.756	N5/N10-formyltetrahydrofolate cyclodehydrase or N5/N10-formimidyltetrahydrofolate cyclodeiminase, putative
1.693	1.69273	CLJU_RS10640	1.933	0.191	7.39593	6.44504	1.357	0.0327	9.33875	8.89758	1.693	3.2e-05	9.65693	CBS domain pair protein
1.691	1.691	CLJU_RS19990	1.691	0.0285	8.74529	7.98684	1.256	0.0171	12.0664	11.7369	1.072	0.444	11.8369	mesaconate/fumarate hydratase, beta subunit, putative
#VALUE!	1.691	CLJU_RS20215	1.691	0.0344	12.4098	11.6517	1.129	0.0493	15.3967	15.2209	1.1-1	0.00724	15.0831	ribosomal protein L3
1.691	1.691	CLJU_RS17700	undef	undef	0.60145	undef	1.691	0.00511	3.41625	2.65785	1.181-1	0.191	2.41772	membrane protein, putative
1.69	1.68973	CLJU_RS09025	1.93	0.132	3.50876	2.55957	1.149-1	0.399	6.85236	7.0535	1.69	0.000109	7.81029	conserved hypothetical protein
1.686	1.686	CLJU_RS09365	1.686	0.00942	8.83774	8.08351	1.535	0.00171	13.3819	12.7631	1.302	0.374	13.1438	cob(I)amide methyltransferase, putative
1.685	1.68501	CLJU_RS11360	1.258	0.0298	7.43555	7.10419	1.141	0.0134	13.4727	13.2822	1.685	0.000521	14.0349	carbamyl-phosphate--protein cysteine S-carbamyltransferase, AMP-forming, HypF-like
1.685	1.685	CLJU_RS01985	1.685	0.0199	7.17835	6.4254	1.216	0.131	11.3848	11.1017	1.184	0.104	11.346	23S rRNA (2-N-methyl-G2445)-methyltransferase, putative
1.684	1.684	CLJU_RS20185	1.684	0.00181	12.4713	11.7186	1.059	0.388	15.0654	14.9824	1.074-1	0.173	14.8787	ribosomal protein S3
#N/A	1.68247	CLJU_RS16725	#N/A	#N/A	undef	undef	1.244	0.156	4.84397	4.52788	1.682	0.0172	5.27846	sporulation protein YunB
1.681	1.681	CLJU_RS12815	1.117-1	0.773	0.88303	1.04304	1.681	0.0141	7.31042	6.56073	1.053	0.608	6.63455	biopolymer transport membrane proton channel, TolQ-related
#VALUE!	1.67897	CLJU_RS04750	1.099-1	0.0375	8.39658	8.53287	1.448-1	0.103	13.3736	13.9078	1.679	0.000649	14.6553	flagellin
1.676	1.676	CLJU_RS16430	1.676	0.00257	4.65847	3.91335	1.426	0.0449	8.48525	7.97248	1.482	0.00862	8.53992	membrane protein of unknown function YhgE
#VALUE!	1.675	CLJU_RS12475	1.436-1	0.137	1.25932	1.78139	1.675	0.0299	9.92816	9.18388	1.619-1	2.38e-05	8.48872	citrate lyase, alpha subunit
1.674	1.674	CLJU_RS08145	1.303	0.372	4.16056	3.77796	1.674	0.0458	6.83873	6.09532	1.041	0.873	6.1526	helix-turn-helix XRE domain protein
1.672	1.672	CLJU_RS00350	6.855	0.0549	3.31455	0.53722	1.672	0.0116	3.632	2.89032	1.563	0.00596	3.53418	quinone biosynthesis kinase AarF, putative
1.671	1.67117	CLJU_RS08665	1.048-1	0.459	5.43392	5.50225	1.136	0.362	10.6927	10.5084	1.671	7.85e-05	11.2493	NUDIX hydrolase, type 34
#VALUE!	1.67	CLJU_RS03890	1.67	0.00746	3.16128	2.42113	1.12	0.255	6.70247	6.53784	1.202-1	0.0283	6.2715	germination protease
1.67	1.67	CLJU_RS04610	1.67	0.0246	8.7995	8.05929	1.336	0.0999	13.0242	12.6053	1.283	0.114	12.9649	protein of unknown function DUF1292
1.667	1.667	CLJU_RS03475	1.732	0.0851	12.6227	11.8301	1.667	0.0095	14.2963	13.5585	1.421	0.0041	14.0658	formate hydrogen-lyase, iron-sulfur cluster-binding subunit, putative
1.664	1.66423	CLJU_RS04195	1.652	0.397	4.48211	3.75757	1.362	0.0115	9.7769	9.33045	1.664	0.00259	10.0653	conserved hypothetical protein
1.664	1.664	CLJU_RS20140	1.664	0.0208	12.0614	11.3267	1.161	0.0594	14.6304	14.4147	1.086-1	0.344	14.2945	ribosomal protein L6
1.664	1.66365	CLJU_RS21000	1.927	0.204	3.50628	2.55921	1.141	0.208	8.86861	8.67807	1.664	7.08e-05	9.41241	winged helix-turn-helix transcriptional regulator, DeoR family
1.663	1.66317	CLJU_RS11370	1.08	0.0718	7.34313	7.23115	1.011-1	0.851	13.794	13.8112	1.663	0.000203	14.5451	nitrogenase molybdenum-iron cofactor biosynthesis protein NifE-related oxidoreductase subunit
1.662	1.662	CLJU_RS19210	2.873	0.0677	4.34502	2.82211	1.662	0.0028	9.50139	8.76816	1.214	0.213	9.04849	3'-to-5' exonuclease YhaM
1.659	1.65935	CLJU_RS17295	1.325	0.23	6.17405	5.76703	1.327	0.0857	10.5812	10.173	1.659	0.000118	10.9036	TfoX_C domain protein
1.659	1.659	CLJU_RS00950	1.659	0.022	4.98546	4.25455	1.655	0.00708	9.8475	9.12032	1.504	0.000589	9.70885	3-methyladenine-DNA glycosylase
1.658	1.658	CLJU_RS18480	1.658	0.000829	12.1815	11.4518	1.185	0.000665	15.1185	14.8727	1.153	0.000382	15.0787	corrinoid reductive activation/regeneration ATPase
1.654	1.65434	CLJU_RS01810	1.345	0.368	0.9219	0.49368	1.526	0.131	7.83784	7.22796	1.654	0.00366	7.95422	membrane protein of unknown function DUF475
1.652	1.652	CLJU_RS19200	1.473	0.336	4.37363	3.81396	1.652	0.00436	6.19301	5.46874	1.339	0.0482	5.89028	winged helix-turn-helix transcriptional regulator, MarR family
1.651	1.65059	CLJU_RS04890	3.342	0.246	3.55367	1.81268	1.298	0.154	8.06115	7.68478	1.651	0.00203	8.40776	nucleotidyltransferase
1.65	1.65	CLJU_RS10020	1.65	0.0016	8.29947	7.57662	1.174	0.0381	13.8304	13.5981	1.04	0.503	13.6545	(S)-2-acetolactate/(S)-2-aceto-2-hydroxybutanoate synthase, biosynthetic type, large subunit
#VALUE!	1.65	CLJU_RS10880	1.65	0.0114	8.17578	7.45292	1.282	0.0547	11.4714	11.113	1.26-1	0.042	10.7795	molybdate ABC transporter, periplasmic molybdate-binding lipoprotein, putative
1.65	1.64954	CLJU_RS08285	1.392	0.619	2.52144	2.04352	1.627	0.0602	7.03062	6.3284	1.65	0.00569	7.05047	hypothetical protein
1.649	1.649	CLJU_RS00705	2.102	0.244	13.197	12.1251	1.649	0.0145	13.7983	13.0762	1.457	0.00372	13.6192	ferredoxin
1.647	1.64745	CLJU_RS18675	1.137	0.189	7.38352	7.19787	1.055	0.503	11.1368	11.059	1.647	0.000118	11.7793	sulfite reductase subunit, putative
#VALUE!	1.647	CLJU_RS20220	1.647	0.00459	11.6667	10.9463	1.199	0.03	14.3295	14.067	1.164-1	0.00098	13.8478	ribosomal protein S10
1.647	1.647	CLJU_RS11515	1.647	0.0191	10.6607	9.9405	1.528	0.00334	13.601	12.9892	1.458	1.73e-05	13.5328	(S)-2-acetolactate/(S)-2-aceto-2-hydroxybutanoate synthase, biosynthetic type, large subunit
#N/A	1.64684	CLJU_RS05333	#N/A	#N/A	undef	undef	1.561	0.0926	4.45393	3.81099	1.647	0.0101	4.53069	conserved hypothetical protein
1.647	1.64655	CLJU_RS02955	1.663	0.22	6.17917	5.4448	1.103-1	0.252	8.11238	8.25434	1.647	0.000414	8.97379	conserved hypothetical protein
1.646	1.646	CLJU_RS13790	1.646	0.0258	7.72796	7.00855	1.116-1	0.391	9.95071	10.1098	1.2	0.0529	10.3723	conserved hypothetical protein
1.644	1.64396	CLJU_RS07850	3.703	0.0988	0.75814	-1.1307	1.19	0.356	6.2425	5.99057	1.644	0.0173	6.70774	amino acid transporter, putative
#VALUE!	1.643	CLJU_RS20120	1.643	0.00271	12.2573	11.5408	1.157	0.0522	14.179	13.9684	1.248-1	0.00656	13.6483	ribosomal protein L15
1.643	1.643	CLJU_RS18620	2.467	0.0586	7.55015	6.24686	1.643	0.00543	13.0182	12.3014	1.178	0.207	12.5379	membrane protein UPF0324
1.642	1.642	CLJU_RS18495	1.642	0.00152	14.0131	13.2968	1.236	0.0101	15.0218	14.7161	1.157	0.000392	14.9259	5-methyltetrahydrofolate:corrinoid/iron-sulfur protein methyltransferase
#VALUE!	1.639	CLJU_RS09880	1.639	0.0314	5.17853	4.46509	1.207	0.0752	7.75021	7.47769	1.533-1	0.000214	6.86062	tungstate ABC transporter, periplasmic tungstate-binding lipoprotein
1.638	1.638	CLJU_RS12760	1.638	0.0146	2.97739	2.26476	1.186	0.063	7.68596	7.43925	1.299	0.00924	7.81626	membrane-associated zinc finger anti-sigma factor
1.638	1.638	CLJU_RS01115	1.638	0.0249	7.7928	7.08022	1.303	0.0379	13.8639	13.4812	1.043	0.605	13.5418	transporter, putative
1.638	1.6376	CLJU_RS05540	1.566	0.159	4.8396	4.1922	1.632	0.0627	7.09112	6.38413	1.638	0.0026	7.09572	chromosome segregation and condensation protein ScpB
1.637	1.63731	CLJU_RS14665	1.411	0.023	3.38153	2.88448	1.59	0.00565	7.82075	7.15084	1.637	0.00225	7.86216	CW_binding_2 domain repeat surface protein (CW_binding_2, CW_binding_2, CW_binding_2)
1.634	1.63438	CLJU_RS08315	1.153	0.66	5.01216	4.80656	1.249	0.16	8.79001	8.46826	1.634	0.00198	9.17701	membrane protein, SdpI family
1.634	1.634	CLJU_RS09250	1.634	0.0411	5.86014	5.15116	1.377	0.0478	6.15387	5.69154	1.053	0.693	5.76575	membrane protein, LysE superfamily
1.633	1.63267	CLJU_RS16880	1.282-1	0.596	0.15906	0.51837	1.059-1	0.779	5.98216	6.0661	1.633	0.0498	6.77333	membrane-associated anti-sigma factor, putative
1.632	1.63234	CLJU_RS12955	1.362	0.698	0.6851	0.23874	1.02-1	0.897	4.36151	4.39127	1.632	0.00234	5.09821	ABC transporter, membrane protein
1.631	1.63125	CLJU_RS09270	1.291	0.0224	5.46719	5.09818	1.083	0.425	9.59787	9.48244	1.631	0.0147	10.1884	ABC transporter, membrane and ATP-binding protein
1.63	1.63	CLJU_RS08875	1.638	0.299	4.3896	3.67735	1.63	0.0281	7.85895	7.15323	1.427-1	0.068	6.63937	winged helix-turn-helix transcriptional regulator, TrkA-C domain-containing, GntR family
#N/A	1.62958	CLJU_RS01815	#N/A	#N/A	undef	undef	1.176-1	0.224	3.08762	3.32179	1.63	0.00191	4.02628	conserved hypothetical protein
1.628	1.628	CLJU_RS01850	1.424	0.0123	5.39014	4.87927	1.628	0.00858	7.93335	7.22997	1.227	0.0629	7.52533	RCC1 domain repeat protein
1.628	1.6279	CLJU_RS01355	2.311	0.167	3.03057	1.82183	1.016-1	0.911	7.62556	7.64978	1.628	0.0055	8.35279	membrane protein, putative
1.626	1.62648	CLJU_RS07440	1.55	0.00729	3.61589	2.9828	1.467	0.0174	8.76261	8.20915	1.626	0.000478	8.9109	ABC transporter, membrane and ATP-binding protein
#VALUE!	1.626	CLJU_RS10455	1.626	0.019	6.67485	5.97324	1.479	0.00628	11.4759	10.9112	1.29-1	0.0387	10.5429	N-acetyltransferase, GNAT family
1.626	1.62596	CLJU_RS12765	1.089	0.666	2.69629	2.57235	1.095	0.595	6.57534	6.44382	1.626	0.00175	7.14512	RNA polymerase sigma factor
1.625	1.62513	CLJU_RS08975	1.942	0.123	2.71765	1.75952	1.272	0.126	8.16939	7.82186	1.625	0.00429	8.52242	monovalent cation/sugar symporter, major facilitator superfamily
1.625	1.625	CLJU_RS07125	1.625	0.0449	5.80716	5.1065	1.079	0.585	7.64369	7.53283	1.206-1	0.258	7.26168	phosphorothioation-dependent DNA restriction system protein, putative
1.623	1.623	CLJU_RS06530	1.489	0.0264	9.88291	9.30787	1.623	0.00398	13.0835	12.3847	1.542	1.49e-06	13.0095	stage V sporulation protein SpoVS
1.622	1.622	CLJU_RS15165	1.622	0.00316	4.66876	3.97081	1.384	0.026	11.1993	10.7304	1.997	0.123	11.7283	FMN-binding NADPH-dependent oxidoreductase, Oye family, and FAD-binding pyridine nucleotide-disulfide oxidoreductase
1.617	1.617	CLJU_RS05145	1.907	0.382	7.00343	6.07153	1.617	0.0315	11.4625	10.7688	1.126	0.419	10.9404	conserved hypothetical protein
1.615	1.61535	CLJU_RS06165	1.109-1	0.578	6.46919	6.61964	1.132-1	0.272	11.3711	11.5511	1.615	0.000972	12.243	polypeptide formylmethionine deformylase
1.615	1.615	CLJU_RS03115	1.615	0.0228	8.89765	8.20546	1.399	0.027	11.8502	11.3649	1.076-1	0.496	11.259	dihydropteroate synthase
1.614	1.61434	CLJU_RS11175	2.361	0.0509	2.24719	1.00769	1.535	0.0103	7.33133	6.7123	1.614	0.00879	7.40324	membrane protein, major facilitator superfamily
1.614	1.614	CLJU_RS14165	1.647	0.0557	2.88936	2.1689	1.614	0.00263	8.53138	7.84048	1.118	0.184	8.00176	membrane protein, major facilitator superfamily
1.614	1.61361	CLJU_RS09695	2.012	0.0589	3.21656	2.20778	1.342	0.208	8.50056	8.07549	1.614	0.000398	8.76578	membrane protein
#VALUE!	1.613	CLJU_RS06345	1.613	0.00203	8.26909	7.57927	1.128	0.239	10.7497	10.5751	1.322-1	0.0415	10.1714	signal peptidase I
1.613	1.613	CLJU_RS13220	1.5	0.0719	7.50006	6.91459	1.613	0.0352	10.804	10.1139	1.396	0.00945	10.5952	diguanylate cyclase (GGDEF)
1.611	1.611	CLJU_RS03090	1.77	0.118	4.06692	3.24309	1.611	0.0284	9.03297	8.34441	1.201-1	0.218	8.0792	D/L-methionine(-sulfoxide) ABC transporter, membrane protein, putative
1.608	1.60797	CLJU_RS12895	1.468	0.00711	3.87809	3.32411	1.047-1	0.785	10.5416	10.6082	1.608	0.00112	11.2934	pyridoxal-5'-phosphate-dependent enzyme, threonine aldolase-related
1.605	1.605	CLJU_RS05530	1.279	0.403	2.18072	1.82484	1.605	0.0183	8.30395	7.62121	1.166	0.214	7.84258	tRNA nucleotidyltransferase, putative
1.601	1.601	CLJU_RS04005	1.601	0.0469	7.65287	6.97371	1.523	0.00418	13.2273	12.6202	1.266	0.0121	12.9609	helix-turn-helix transcriptional regulator CcpN, CBS domain pair-containing
1.601	1.601	CLJU_RS01390	1.601	0.0486	6.37095	5.69159	1.23	0.00386	9.80844	9.50929	1.137	0.0103	9.69505	ATPase, UMPK_like family
1.599	1.59914	CLJU_RS07180	1.567	0.0529	3.4097	2.76149	1.078	0.2	8.66711	8.55845	1.599	6.57e-05	9.23575	protein of unknown function UPF0597
1.599	1.59854	CLJU_RS09085	1.702	0.0771	6.43998	5.67229	1.314	0.0325	11.0352	10.6407	1.599	2.01e-05	11.3174	methyl-accepting chemotaxis sensory transducer, class 24H
1.598	1.598	CLJU_RS17155	1.598	0.0101	4.30339	3.62673	1.304	0.166	9.63656	9.25321	1.262	0.0402	9.58894	metal-dependent hydrolase, subgroup B
#VALUE!	1.598	CLJU_RS02645	1.598	0.0471	5.41519	4.73844	1.161-1	0.426	11.0069	11.2235	1.375-1	0.014	10.7632	transposase, IS66 family
1.597	1.597	CLJU_RS05605	1.431	0.0346	6.81637	6.29895	1.597	0.000428	10.4842	9.80878	1.249	0.042	10.1299	lipoprotein of unknown function DUF1312
1.597	1.597	CLJU_RS07735	undef	undef	undef	undef	1.597	0.026	2.67552	1.99943	1.531	0.094	2.61348	membrane protein, major facilitator superfamily
1.596	1.596	CLJU_RS11600	2.531	0.0624	1.34029	0.00039	1.596	0.0351	5.58142	4.90668	1.144	0.319	5.10014	oxidoreductase, (molybdopterin cytosine dinucleotide)-oxothiomolybdenum-binding subunit, putative
1.596	1.59553	CLJU_RS06830	1.999	0.0506	3.76469	2.76526	1.4	0.0729	8.16304	7.67721	1.596	0.00119	8.35125	winged helix-turn-helix transcriptional regulator, FCD domain-containing, GntR family
1.595	1.595	CLJU_RS12480	1.03	0.909	1.32422	1.28084	1.595	0.0393	11.3358	10.6621	1.35-1	0.0506	10.2286	citrate lyase, beta subunit
1.593	1.593	CLJU_RS01065	1.437	0.112	6.03694	5.51345	1.593	0.00451	8.97847	8.30636	1.219	0.111	8.59216	protein of unknown function DUF1934
1.591	1.59125	CLJU_RS19770	1.443	0.00887	6.30216	5.7728	1.403	0.0412	11.6594	11.17	1.591	2.92e-06	11.8401	phosphopantothenylcysteine decarboxylase
#VALUE!	1.59	CLJU_RS14155	1.59	0.0274	4.22846	3.55858	1.09	0.444	9.3878	9.2631	1.402-1	0.00081	8.7752	hydrolase or acyltransferase, alpha/beta fold family
#VALUE!	1.59	CLJU_RS17080	2.05	0.127	2.52508	1.48943	1.59	0.0118	5.99391	5.32401	1.267-1	0.0194	4.98253	sporulation polysaccharide deacetylase PdaB, putative
1.589	1.58922	CLJU_RS07630	2.87	0.186	0.10981	-1.41129	1.048	0.708	5.23438	5.16615	1.589	0.000552	5.83447	glycerol channel and aquaporin
1.588	1.58816	CLJU_RS11350	1.404	0.0343	7.88504	7.39509	1.131	0.139	13.9365	13.7584	1.588	0.000342	14.4258	iron(II)-carbon monoxide-dicyanide cluster assembly oxidoreductase, HypD-like
1.588	1.588	CLJU_RS03580	1.588	0.00175	8.87521	8.20746	1.551	0.00722	12.8917	12.2582	1.515	7.36e-05	12.8571	septum site-determining protein MinD
1.587	1.58716	CLJU_RS13560	1.095	0.632	4.44023	4.30902	1.144-1	0.384	6.55107	6.74628	1.587	0.00604	7.41273	conserved hypothetical protein
1.587	1.58653	CLJU_RS18145	1.085	0.36	6.77676	6.65896	1.178	0.0511	13.0383	12.8019	1.587	6.92e-05	13.4678	ribonuclease PH
1.586	1.58609	CLJU_RS00755	1.073-1	0.747	9.35033	9.45251	1.25-1	0.0667	12.7855	13.1077	1.586	0.000151	13.7732	inhibitor of sigma-54-dependent transcriptional regulators, putative
1.584	1.58401	CLJU_RS04885	1.735	0.117	3.85823	3.06295	1.288	0.0479	7.72464	7.35867	1.584	0.000186	8.02225	ATPase, AAA superfamily, putative
1.584	1.58383	CLJU_RS00185	1.693	0.246	4.72146	3.96112	1.25	0.218	4.97981	4.65743	1.584	0.0045	5.32085	hypothetical protein
1.582	1.58202	CLJU_RS07470	1.393	0.201	4.69441	4.21618	1.211-1	0.19	8.85038	9.12676	1.582	0.000364	9.78853	helix-turn-helix transcriptional regulator, AraC family
1.581	1.58138	CLJU_RS05075	1.04-1	0.657	8.45142	8.50804	1.069	0.527	13.4213	13.3237	1.581	0.000672	13.9849	flagellar biogenesis protein FliP
1.58	1.58039	CLJU_RS09265	1.046	0.755	5.06778	5.00202	1.196-1	0.189	10.3749	10.6336	1.58	0.0251	11.2939	ABC transporter, periplasmic substrate-binding, membrane and ATP-binding protein
1.58	1.58034	CLJU_RS08362	2.805	undef	2.2781	0.78967	1.299	0.177	2.93644	2.55899	1.58	0.012	3.21923	hypothetical protein
1.58	1.58019	CLJU_RS04255	1.329	0.563	6.27991	5.86912	1.135	0.304	10.5887	10.4048	1.58	0.000993	11.0649	conserved hypothetical protein
1.579	1.57946	CLJU_RS09665	1.179-1	0.275	2.43357	2.67134	1.39-1	0.0729	6.32893	6.80405	1.579	0.00131	7.46349	flagellar basal body stator protein MotA
#VALUE!	1.57729	CLJU_RS06195	1.256-1	0.00737	8.27758	8.60663	1.145-1	0.081	12.3552	12.5508	1.577	3.32e-06	13.2082	sensor protein serine/threonine kinase, murein-binding PASTA domain trio-containing
1.576	1.576	CLJU_RS10784	3.237	0.133	7.20102	5.50599	1.576	0.0103	9.30652	8.65014	1.356	0.000789	9.08983	hypothetical protein
1.575	1.57529	CLJU_RS05040	1.6	0.0595	7.95796	7.27978	1.139	0.244	11.1941	11.0056	1.575	0.000548	11.6612	flagellar hook-length control protein FliK
1.574	1.57437	CLJU_RS00315	1.999	0.0712	9.51135	8.51164	1.523	0.0237	11.2174	10.6096	1.574	0.00431	11.2644	HAD superfamily hydrolase
1.574	1.57416	CLJU_RS12920	1.587	0.49	2.5471	1.87997	1.364	0.0771	7.1905	6.74171	1.574	0.00124	7.39629	winged helix-turn-helix transcriptional regulator, BltR family
#VALUE!	1.574	CLJU_RS11720	1.574	0.000507	5.64021	4.98561	1.02-1	0.886	9.75566	9.78436	1.518-1	0.000304	9.18133	selenate reduction iron-sulfur cluster-binding oxidoreductase, putative
1.574	1.574	CLJU_RS00320	1.574	0.00999	10.107	9.45197	1.084	0.0887	15.0132	14.8964	1.218	0.000206	15.1814	D-tagatose-1,6-bisphosphate aldolase-related protein
1.569	1.56861	CLJU_RS00340	1.765	0.0737	4.55563	3.73593	1.381	0.133	6.03958	5.57369	1.569	0.00747	6.22318	phosphatidylserine decarboxylase
#VALUE!	1.566	CLJU_RS04600	1.566	0.042	6.48813	5.84063	1.084	0.179	11.0921	10.9751	1.431-1	7.13e-05	10.4571	UDP-N-acetylglucosamine--N-acetylmuramyl-(pentapeptide)-diphospho-undecaprenol N-acetylglucosaminyltransferase
1.565	1.565	CLJU_RS03455	1.565	0.0108	7.60208	6.95528	1.259	0.198	9.53023	9.19726	1.244	0.0733	9.51202	formate dehydrogenase accessory protein FdhD
1.565	1.565	CLJU_RS05535	1.565	0.0237	3.64097	2.99445	1.455	0.0441	9.2516	8.71056	1.291	0.0213	9.0785	chromosome segregation and condensation protein ScpA
1.565	1.565	CLJU_RS13250	undef	undef	0.21327	undef	1.565	0.0267	3.13076	2.48384	1.034-1	0.701	2.43519	protein of unknown function DUF2127
#VALUE!	1.56495	CLJU_RS06190	1.119-1	0.197	7.98829	8.15091	1.286-1	0.0166	12.2021	12.5655	1.565	1.52e-05	13.2117	protein serine/threonine phosphatase, PP2C family
1.564	1.56407	CLJU_RS20845	1.5	0.0144	6.70877	6.12318	1.135	0.471	8.90776	8.72436	1.564	0.00291	9.36966	Rossmann fold nucleotide-binding protein
1.563	1.56283	CLJU_RS03695	undef	undef	undef	undef	1.479	0.0138	13.0228	12.4574	1.563	3.59e-05	13.1016	pterin-binding protein, putative
1.563	1.56283	CLJU_RS03720	undef	undef	undef	undef	1.479	0.0138	13.0228	12.4574	1.563	3.59e-05	13.1016	pterin-binding protein, putative
1.561	1.561	CLJU_RS14030	1.561	0.00961	8.41862	7.77525	1.502	0.0989	12.6219	12.0346	1.393	0.0213	12.5132	cyclopropane-fatty-acyl-phospholipid synthase
1.561	1.561	CLJU_RS11765	1.561	0.0127	6.18428	5.54124	1.005-1	0.87	10.0984	10.1065	1.068-1	0.251	10.0116	glycosyltransferase and helix-turn-helix transcriptional regulator
1.561	1.56072	CLJU_RS14315	1.225	0.592	8.33482	8.04148	1.136	0.176	9.98272	9.79803	1.561	0.000229	10.4402	conserved hypothetical protein
1.56	1.56049	CLJU_RS11235	1.289	0.397	3.93497	3.56786	1.146	0.0017	7.92926	7.73199	1.56	0.000399	8.37399	SAM-binding protein of unknown function DUF218, YdcF-like family
1.558	1.558	CLJU_RS04475	1.558	0.00183	6.59736	5.95735	1.087	0.249	11.7745	11.6535	1.092-1	0.319	11.5261	3-isopropylmalate dehydrogenase
1.558	1.55758	CLJU_RS08055	1.306	0.486	4.83068	4.44445	1.684	0.0538	7.44057	6.68821	1.558	0.0079	7.32751	metal-dependent hydrolase, beta-lactamase superfamily
1.557	1.55663	CLJU_RS16715	1.338	0.0142	6.20803	5.78746	1.402	0.23	10.559	10.0714	1.557	0.0373	10.7099	GTPase, HflX subfamily
1.555	1.555	CLJU_RS18465	1.555	0.00782	11.3764	10.7393	1.477	0.00742	13.4579	12.8947	1.099-1	0.452	12.758	protein of unknown function DUF3786
1.554	1.55432	CLJU_RS08335	1.984	0.179	7.34387	6.35513	1.217	0.0953	12.2944	12.0104	1.554	0.00214	12.6467	protein of unknown function DUF1858
1.554	1.554	CLJU_RS20880	1.554	0.0322	6.00733	5.37099	1.079	0.626	9.26466	9.15472	1.339	0.012	9.57628	[FeFe]-hydrogenase maturation GTPase HydF
1.554	1.554	CLJU_RS05925	1.922	0.119	3.92519	2.9825	1.554	0.0183	10.7772	10.141	1.195	0.111	10.3984	D,D-dipeptide ABC transporter, ATP-binding protein DdpF, putative
1.554	1.55381	CLJU_RS11920	1.539	0.242	3.85472	3.23226	1.172	0.294	9.33179	9.10233	1.554	0.00225	9.73814	dicarboxylate uptake transporter, putative
1.55	1.55022	CLJU_RS02655	2.004-1	0.0666	1.14529	2.14829	1.13	0.249	8.96644	8.79008	1.55	0.00126	9.42255	protein of unknown function of IS66 family transposase
1.55	1.55	CLJU_RS19980	1.55	0.0114	8.17271	7.53959	1.459	0.00225	12.3121	11.7666	1.078	0.304	11.8755	(S)-citramalate lyase, beta subunit, putative
1.549	1.549	CLJU_RS00150	1.549	0.0211	1.90664	1.27506	1.31	0.0963	6.8652	6.47492	1.405	0.00606	6.96518	conserved hypothetical protein
1.549	1.549	CLJU_RS10345	1.549	0.0356	7.50843	6.87691	1.019	0.862	12.2997	12.2712	1.018	0.926	12.2972	cob(I)amide methyltransferase, putative
#VALUE!	1.549	CLJU_RS16500	1.549	0.0482	1.81279	1.18079	1.24-1	0.102	6.72283	7.03373	1.217-1	0.0116	6.74992	FMN-binding NADPH-dependent oxidoreductase, Oye family, and FAD-binding pyridine nucleotide-disulfide oxidoreductase
1.548	1.54831	CLJU_RS11355	1.382	0.00572	8.59465	8.12775	1.153	0.129	13.2899	13.0837	1.548	0.00033	13.7143	iron(II)-carbon monoxide-dicyanide cluster assembly protein, HypC-like
1.548	1.548	CLJU_RS01075	1.548	0.0115	8.95215	8.32143	1.144	0.08	13.8423	13.6471	1.081	0.345	13.7598	CTP synthetase
1.547	1.547	CLJU_RS11260	1.162	0.146	7.82847	7.61113	1.547	0.0019	13.4957	12.8661	1.279	0.00051	13.2212	cytosolic peptidylprolyl cis-trans isomerase, cyclophilin A-like
1.544	1.544	CLJU_RS12805	1.903	undef	0.29875	-0.63021	1.544	0.0222	6.41539	5.78795	1.074	0.468	5.89146	protein of unknown function DUF2149
1.543	1.54317	CLJU_RS01990	2.643	0.213	2.22415	0.8219	1.264	0.434	4.09895	3.75993	1.543	0.0467	4.38583	helix-turn-helix transcriptional regulator, TetR family
1.543	1.543	CLJU_RS06212	1.645	0.356	7.42376	6.70538	1.543	0.0106	10.7246	10.0985	1.492	0.00589	10.6762	conserved hypothetical protein
1.542	1.542	CLJU_RS12025	1.542	0.00225	7.05695	6.43193	1.314	0.00189	12.4837	12.0891	1.51	4.39e-05	12.6842	methyl-accepting chemotaxis sensory transducer, class 24H
1.541	1.54145	CLJU_RS12675	2.826	0.33	2.15237	0.65316	1.447	0.105	7.46047	6.92691	1.541	0.0182	7.55119	(d)CDP-1,2-diacyl-sn-glycerol--alcohol O-phosphatidyltransferase, putative
1.539	1.53945	CLJU_RS11345	1.055	0.79	8.79621	8.71762	1.147	0.0938	13.118	12.9198	1.539	0.000428	13.5422	protein S-carbamylcysteine dehydratase, ADP-forming, HypE-like
#VALUE!	1.539	CLJU_RS13885	1.387	0.125	6.01586	5.54345	1.539	0.00742	10.2346	9.61193	1.259-1	0.0154	9.27952	D-glycerate 3-kinase
1.535	1.5353	CLJU_RS03795	1.305-1	0.109	3.50118	3.88572	1.362	0.215	6.3413	5.89497	1.535	0.0413	6.51348	sensor histidine kinase (HisKA, HATPase_c)
1.535	1.5352	CLJU_RS01510	1.114	0.34	8.939	8.78242	1.112-1	0.163	9.98589	10.1392	1.535	3.41e-06	10.7576	cell division ABC transporter, membrane protein FtsX, putative
#VALUE!	1.534	CLJU_RS07410	1.534	0.0263	5.72923	5.11101	1.002-1	0.98	12.1451	12.1494	1.383-1	0.00709	11.6815	xanthine phosphoribosyltransferase
1.533	1.53333	CLJU_RS05295	1.312	0.0161	5.37389	4.98211	1.435	0.0561	9.96498	9.44311	1.533	0.000947	10.0598	NAD(P)H-dependent FMN-binding oxidoreductase
#VALUE!	1.533	CLJU_RS13260	1.533	0.0126	5.34099	4.72408	1.084-1	0.143	12.3421	12.4596	1.163-1	0.00824	12.2407	iron-sulfur cluster assembly protein, SufB/SufD-like, putative
1.532	1.532	CLJU_RS11410	1.532	0.000386	5.88285	5.26691	1.098	0.236	10.1564	10.0205	1.183	0.119	10.2628	D-isomer-specific 2-hydroxyacid dehydrogenase, NAD-dependent
1.532	1.532	CLJU_RS09960	2.79	0.167	1.18583	-0.29456	1.532	0.0486	7.99385	7.37826	1.517	0.00756	7.97986	protein of unknown function DUF2334
1.532	1.53186	CLJU_RS06765	1.424	0.226	3.24481	2.73476	1.035	0.693	8.91007	8.86032	1.532	0.000843	9.4756	winged helix-turn-helix transcriptional response regulator (REC, trans_reg_C)
1.531	1.531	CLJU_RS00410	1.531	0.00536	6.81645	6.20151	1.117	0.0134	11.349	11.1893	1.335	0.0005	11.606	DNA polymerase III, gamma and tau subunits
1.523	1.52299	CLJU_RS03840	1.32	0.497	3.06354	2.66295	1.322	0.114	10.064	9.66113	1.523	0.00268	10.268	membrane protein of unknown function DUF475
1.521	1.521	CLJU_RS08725	2.102	0.362	1.29325	0.22115	1.521	0.00456	7.59655	6.99151	1.261	0.00409	7.32582	winged helix-turn-helix transcriptional regulator, HxlR family
1.52	1.51976	CLJU_RS01515	1.169	0.521	7.22125	6.99488	1.055-1	0.292	12.1024	12.1808	1.52	8.92e-05	12.7847	periplasmic carboxy-terminal processing protease
1.519	1.519	CLJU_RS15235	1.519	0.00225	5.17059	4.56678	1.283	0.0443	10.0565	9.69606	1.306	0.0817	10.0816	amidase_6 domain protein
1.518	1.51824	CLJU_RS16360	1.249-1	0.0535	6.14818	6.46954	1.186	0.0116	9.94784	9.70153	1.518	0.00478	10.3039	cysteine desulfurase family protein
1.517	1.517	CLJU_RS01475	1.517	0.00924	6.52182	5.92056	1.43	0.0206	11.3456	10.829	1.386	0.00128	11.3002	(R)-NAD(P)H-hydrate epimerase and ADP-dependent (S)-NAD(P)H-hydrate dehydratase
1.516	1.516	CLJU_RS06440	1.516	0.0183	8.83653	8.23603	1.521	0.0938	13.1768	12.5709	1.006	0.964	12.5796	transcription elongation factor NusA
1.516	1.516	CLJU_RS06325	1.889	0.0637	11.5326	10.6149	1.516	0.00988	12.642	12.0411	1.192-1	0.0772	11.7872	RNA-binding KH domain protein, putative
1.514	1.51425	CLJU_RS02490	1.268-1	0.118	8.6773	9.0204	1.196	0.192	12.6283	12.3698	1.514	0.00132	12.9684	lipoprotein, putative
1.514	1.51385	CLJU_RS08660	1.071	0.542	5.58645	5.4872	1.009-1	0.925	9.28883	9.3025	1.514	0.000589	9.90071	sensor diguanylate cyclase (Cache_1, GGDEF)
1.513	1.51304	CLJU_RS07290	1.28	0.0912	4.32733	3.97092	1.367	0.00322	7.37892	6.92686	1.513	0.00077	7.5243	winged helix-turn-helix transcriptional regulator, MerR family
#VALUE!	1.513	CLJU_RS07120	1.513	0.00432	5.60371	5.00546	1.053	0.604	9.11304	9.03743	1.189-1	0.0304	8.78734	phosphorothioation-dependent DNA restriction endonuclease, DptH-like protein, DUF87-containing
1.513	1.51295	CLJU_RS18135	1.45	0.142	5.74753	5.21099	1.134	0.149	9.77019	9.58826	1.513	2.58e-05	10.1856	manganese/nickel-dependent phosphodiesterase, YfcE family
1.511	1.51099	CLJU_RS04995	1.111-1	0.45	8.07089	8.22287	1.14-1	0.118	11.4202	11.6103	1.511	0.00228	12.2058	flagellin
#VALUE!	1.5107	CLJU_RS09660	1.106	0.396	2.51026	2.36442	1.419-1	0.0146	8.6041	9.10971	1.511	0.000117	9.70493	flagellar basal body stator protein MotB
1.51	1.51	CLJU_RS11795	1.51	0.00195	7.926	7.33135	1.016	0.923	7.73394	7.71042	1.163	0.099	7.9288	adenosylcobamide-5'-phosphate phosphatase, putative
#VALUE!	1.50632	CLJU_RS14105	1.052	0.761	6.76922	6.69565	1.202-1	0.0126	12.1869	12.453	1.506	0.0109	13.0441	ABC transporter energy-coupling module, ATP-binding protein
1.506	1.50601	CLJU_RS05800	1.556	0.0545	6.60816	5.96983	1.09-1	0.555	9.4774	9.60292	1.506	0.000469	10.1937	FMN-binding protein
1.506	1.50582	CLJU_RS09330	1.154	0.324	6.28905	6.08188	1.065	0.201	10.1809	10.0897	1.506	0.0041	10.6803	gamma-glutamyltranspeptidase
#VALUE!	1.50528	CLJU_RS10625	1.406-1	0.0264	6.50732	6.99892	1.055	0.634	11.978	11.9001	1.505	0.000404	12.4902	HAD superfamily hydrolase
1.504	1.50447	CLJU_RS11495	1.339	0.0447	6.13245	5.711	1.18	0.131	8.18562	7.94645	1.504	0.00082	8.5357	tRNA (5-carboxymethylaminomethyluridine34-C2)--thiol ligase
1.504	1.50447	CLJU_RS07870	1.204	0.515	2.80548	2.53704	1.005	0.952	7.69278	7.68438	1.504	0.027	8.27364	membrane protein, putative
#VALUE!	1.50378	CLJU_RS09200	1.05	0.912	0.70957	0.63788	1.379-1	0.0419	4.45474	4.91879	1.504	0.0182	5.50738	CW_binding_2 domain repeat surface peptidoglycan 1,4-beta-muramide-delta-lactam glycohydrolase (CW_binding_2, CW_binding_2, CW_binding_2, GH18_CFLE_spore_hydrolase)
#N/A	1.50366	CLJU_RS09210	#N/A	#N/A	undef	undef	1.056	0.521	3.30645	3.22782	1.504	0.00964	3.8163	conserved hypothetical protein
1.502	1.50186	CLJU_RS18890	1.109	0.165	7.65107	7.5016	1.21	0.023	12.3338	12.0578	1.502	1.65e-05	12.6445	cell division ATP-dependent zinc protease FtsH
1.501	1.50115	CLJU_RS00655	1.467-1	0.0748	4.83743	5.39112	1.273	0.157	9.47275	9.12392	1.501	0.00436	9.70998	conserved hypothetical protein
1.498	1.49827	CLJU_RS17245	1.481	0.13	7.84129	7.27419	1.399	0.000852	10.7964	10.3111	1.498	6.9e-07	10.8945	NAD(P)H-dependent FMN-binding oxidoreductase
1.498	1.49805	CLJU_RS00170	1.228-1	0.643	3.59738	3.89427	1.007	0.964	7.27858	7.2672	1.498	0.00208	7.85028	hypothetical protein
1.498	1.498	CLJU_RS16065	1.498	0.0233	5.81292	5.22978	1.284	0.185	7.41987	7.05904	1.001-1	0.986	7.05617	conserved hypothetical protein
1.498	1.4976	CLJU_RS15050	1.247	0.538	5.90359	5.5849	1.089	0.533	8.28917	8.16585	1.498	0.000978	8.7485	winged helix-turn-helix transcriptional regulator, FCD domain-containing, GntR family
1.495	1.49548	CLJU_RS15820	1.145-1	0.606	5.65857	5.855	1.068	0.774	10.2225	10.1263	1.495	0.0319	10.707	D/L-methionine(-sulfoxide) ABC transporter, periplasmic D/L-methionine(-sulfoxide)-binding lipoprotein
1.493	1.49338	CLJU_RS08190	1.34	0.413	4.37533	3.9523	2	0.0651	5.6629	4.66222	1.493	0.034	5.2408	conserved hypothetical protein
1.492	1.492	CLJU_RS11790	1.492	0.0371	8.74128	8.16374	1.452	0.0248	12.8506	12.3118	1.462	0.000193	12.8595	sigma-54-dependent transcriptional regulator (sigma54 interaction, HTH8)
1.491	1.491	CLJU_RS18445	2.184	0.0691	7.32654	6.19937	1.491	0.0367	9.88613	9.30927	1.226	0.00346	9.60322	iron-sulfur cluster-binding and DUF1667-containing protein
1.49	1.48986	CLJU_RS00510	1.308	0.259	3.51244	3.12399	1.064-1	0.674	7.69194	7.78265	1.49	0.00106	8.35782	winged helix-turn-helix transcriptional response regulator (REC, trans_reg_C)
1.489	1.489	CLJU_RS19530	1.489	0.00228	10.0017	9.42701	1.314	0.056	13.717	13.3223	1.274	0.00739	13.6718	choline/ethanolamine kinase, putative
1.488	1.48845	CLJU_RS10780	1.634	0.0535	9.09681	8.38764	1.482	0.0129	12.7576	12.1898	1.488	0.000347	12.7636	polypeptide formylmethionine deformylase
#VALUE!	1.48811	CLJU_RS06200	1.122-1	0.502	7.07759	7.24414	1.212-1	0.00828	12.5643	12.8427	1.488	2.01e-06	13.4161	ribosome small subunit biogenesis GTPase RsgA
#N/A	1.48564	CLJU_RS00795	#N/A	#N/A	undef	undef	1.1	0.547	9.36795	9.22916	1.486	0.00231	9.80024	iron-sulfur cluster-binding oxidoreductase
#VALUE!	1.484	CLJU_RS14160	1.484	0.0167	4.29286	3.72305	1.227	0.087	9.25909	8.9637	1.384-1	0.00794	8.49439	membrane protein, major facilitator superfamily
#VALUE!	1.483	CLJU_RS20080	1.483	0.0125	11.2094	10.6408	1.025-1	0.674	13.7034	13.7403	1.21-1	0.0454	13.4643	DNA-directed RNA polymerase, alpha subunit
1.482	1.48236	CLJU_RS10250	1.213	0.163	5.78912	5.51002	1.121	0.516	10.6882	10.5223	1.482	0.00537	11.0902	conserved hypothetical protein
1.481	1.48146	CLJU_RS12690	1.545	0.236	4.7059	4.07797	1.109	0.417	6.97489	6.82511	1.481	0.00928	7.39213	sensor histidine kinase (HisKA, HATPase_c)
1.48	1.48026	CLJU_RS19880	1.796	0.114	4.14313	3.29813	1.103	0.593	4.79933	4.65757	1.48	0.0257	5.22342	enamine/imine deaminase
1.476	1.476	CLJU_RS03865	1.813	0.112	5.58175	4.72337	1.476	0.0107	12.2935	11.7309	1.069	0.294	11.8275	membrane protein DUF81, putative
1.475	1.47517	CLJU_RS19815	1.294	0.413	0.54656	0.17399	1.279	0.0364	8.96047	8.60514	1.475	0.00491	9.16602	heavy metal-associated thiol:disulfide interchange membrane protein (HMA, DsbD_2, cupredoxin_1)
#VALUE!	1.474	CLJU_RS20475	1.474	0.0232	3.48016	2.92025	1.12	0.389	7.58742	7.42283	1.27-1	0.00585	7.07786	stage II sporulation protein SpoIIE
1.474	1.474	CLJU_RS14070	1.175	0.286	5.77207	5.53877	1.474	0.0153	9.30999	8.75005	1.082	0.246	8.86334	radical SAM domain iron-sulfur cluster-binding oxidoreductase, putative
1.474	1.47396	CLJU_RS08075	1.181	undef	-0.00974	-0.25063	1.262	0.116	2.67184	2.33521	1.474	0.0275	2.89491	membrane protein, putative
1.474	1.47376	CLJU_RS10638	12.589	undef	4.01057	0.35637	1.569	0.0596	9.6633	9.01324	1.474	0.0334	9.57273	protein of unknown function, P12 family
1.472	1.47219	CLJU_RS02940	1.086-1	0.118	6.95726	7.07756	1.088-1	0.461	9.93205	10.0544	1.472	0.00223	10.6124	signal peptidase I
1.472	1.472	CLJU_RS10520	1.126	0.567	1.0931	0.92179	1.472	0.0286	6.15173	5.59308	1.011	0.944	5.6095	methyl-accepting chemotaxis sensory transducer, class 44H, Cache_1 domain-containing
1.472	1.47158	CLJU_RS16735	1.512	0.0736	3.28668	2.68985	1.05	0.847	4.86212	4.79068	1.472	0.0214	5.34805	RNA polymerase sigma-F factor
1.471	1.471	CLJU_RS18885	1.471	0.048	8.0298	7.47214	1.075	0.333	11.2271	11.1226	1.361	0.000153	11.567	ATP-dependent DNA helicase IV
#N/A	1.46962	CLJU_RS00790	#N/A	#N/A	undef	undef	1.126	0.5	10.7459	10.5744	1.47	0.00188	11.1298	B3_4 domain protein
#VALUE!	1.467	CLJU_RS00515	1.467	0.0259	3.12564	2.57263	1.257-1	0.00834	6.69079	7.02082	1.052	0.433	7.09427	sensor histidine kinase (HisKA, HATPase_c)
1.467	1.46653	CLJU_RS00550	1.124-1	0.629	5.34796	5.51695	1.17-1	0.269	6.91286	7.13991	1.467	0.0012	7.69232	serine/alanine/glycine aminotransferase, putative
1.466	1.46606	CLJU_RS12685	1.4	0.182	3.31028	2.82441	1.061	0.563	8.3342	8.24785	1.466	0.00654	8.7998	winged helix-turn-helix transcriptional response regulator (REC, trans_reg_C)
1.466	1.46563	CLJU_RS07610	1.686	0.492	0.1649	-0.58913	1.412	0.0314	4.03872	3.54051	1.466	0.00596	4.09203	peptidase, S8 and S53 family
1.464	1.46442	CLJU_RS10170	1.157	0.597	7.84992	7.63931	1.274	0.0134	12.0744	11.725	1.464	0.000684	12.2753	cob(I)amide methyltransferase, putative
1.461	1.4614	CLJU_RS04925	1.216	0.155	9.16773	8.88446	1.139-1	0.14	13.0931	13.2811	1.461	0.00478	13.8284	conserved hypothetical protein
1.461	1.46103	CLJU_RS07010	1.268	0.422	1.37531	1.03195	1.61-1	0.051	6.21411	6.90129	1.461	0.00347	7.44827	ABC transporter, periplasmic substrate-binding and membrane protein, putative
1.461	1.46069	CLJU_RS11552	1.884-1	0.309	3.97989	4.89384	1.161-1	0.152	6.62957	6.84531	1.461	0.00422	7.39196	protein of unknown function DUF2292
1.459	1.459	CLJU_RS09970	1.459	0.0112	5.42437	4.87892	1.058	0.642	9.7609	9.67917	1.052	0.531	9.75252	DNA repair exonuclease SbcCD, C subunit, putative
#VALUE!	1.459	CLJU_RS20115	1.459	0.0274	11.2289	10.6838	1.136	0.245	13.9703	13.7853	1.414-1	0.000405	13.2848	preprotein translocase, SecY subunit
1.459	1.459	CLJU_RS10695	1.505	0.41	6.01946	5.42966	1.459	0.0174	9.91407	9.36895	1.411	0.00821	9.86587	winged helix-turn-helix transcriptional regulator, ArsR family
1.458	1.4582	CLJU_RS08830	2.641	0.08	3.76931	2.368	1.13	0.435	9.55528	9.37824	1.458	0.00265	9.92242	winged helix-turn-helix transcriptional regulator, BmrR family, AraC_E_bind domain-containing
1.458	1.45765	CLJU_RS11365	1.13	0.0354	7.73135	7.55477	1.049	0.357	14.6831	14.6134	1.458	0.00751	15.157	nitrogenase molybdenum-iron cofactor biosynthesis protein NifE-related oxidoreductase subunit
1.458	1.45759	CLJU_RS01280	1.023-1	0.851	8.49108	8.52511	1.054	0.705	13.0371	12.9604	1.458	0.0199	13.504	ribosomal subunit interface-associated sigma-54 modulation protein RaiA
1.457	1.45719	CLJU_RS05080	1.223	0.317	7.40108	7.10994	1.007-1	0.914	12.4793	12.4906	1.457	0.000529	13.0338	flagellar biogenesis protein FliQ
1.457	1.457	CLJU_RS08515	1.457	0.0397	8.43947	7.89601	1.017	0.69	11.4016	11.3763	1.226	0.00145	11.6708	zinc-binding amidohydrolase, M20 family, aminoacylase 1 subfamily
1.457	1.457	CLJU_RS14990	3.229	0.0907	6.02524	4.33412	1.457	0.0365	8.72205	8.17862	1.129	0.392	8.35344	protein of unknown function DUF4130
1.457	1.45654	CLJU_RS15640	1.215	0.509	5.66369	5.38181	1.259	0.156	10.1952	9.86269	1.457	0.0189	10.4052	helix-turn-helix XRE domain protein
1.456	1.456	CLJU_RS10490	1.456	0.00685	9.01384	8.4714	1.239	0.00733	12.9787	12.6687	1.087	0.0808	12.7892	glycosyltransferase, EpsO-like family
#VALUE!	1.45547	CLJU_RS06170	1.121-1	0.329	6.61285	6.77782	1.315-1	0.0312	11.8262	12.2214	1.455	0.000174	12.7629	methionyl-tRNA formyltransferase
1.454	1.454	CLJU_RS05045	1.454	0.00912	9.09569	8.55529	1.036	0.626	12.1812	12.1292	1.409	0.0169	12.6236	flagellar hook capping protein FlgD
1.452	1.45211	CLJU_RS00835	1.155-1	0.567	7.61863	7.82723	1.304	0.0858	12.1387	11.7557	1.452	0.000348	12.2938	uracil-DNA glycosylase, family 4
1.452	1.45196	CLJU_RS18900	undef	undef	undef	undef	1.295	0.0324	4.35009	3.97711	1.452	0.0171	4.51511	GxGYxYP domain protein
1.45	1.45006	CLJU_RS12280	2.256	0.0613	7.19078	6.01643	1.311	0.0693	11.1638	10.7723	1.45	0.0473	11.3085	WG repeat protein
1.45	1.45	CLJU_RS02890	1.45	0.0073	6.06875	5.53196	1.336	0.117	11.2849	10.8661	1.306	0.0135	11.251	ion channel
1.449	1.449	CLJU_RS04075	1.449	0.00254	7.65754	7.1215	1.099	0.302	10.5654	10.4289	1.175-1	0.0539	10.1956	pyridoxal-5'-phosphate-dependent enzyme, cysteine synthase-related
1.445	1.44475	CLJU_RS12210	1.152	0.271	5.87161	5.66644	1.403	0.0186	10.5641	10.0748	1.445	0.00178	10.6056	membrane protein, major facilitator superfamily
#VALUE!	1.443	CLJU_RS14185	1.443	0.0204	5.46427	4.93425	1.363	0.00453	8.71467	8.26755	1.41-1	0.0262	7.7712	shikimate 5-dehydrogenase
1.442	1.44203	CLJU_RS08410	2.188	0.0633	2.2512	1.1214	1.223	0.141	5.80126	5.51002	1.442	0.00278	6.03812	NTPase, putative
1.442	1.44197	CLJU_RS04860	1.13	0.117	4.94619	4.76891	1.099	0.184	9.53924	9.40281	1.442	0.000103	9.93086	ATPase, AAA superfamily, putative
1.441	1.44122	CLJU_RS05785	1.04	0.792	7.60402	7.54653	1.204-1	0.15	10.6174	10.8863	1.441	0.0019	11.4136	conserved hypothetical protein
1.441	1.44064	CLJU_RS11545	1.359	0.0195	8.83378	8.39068	1.291	0.0203	12.64	12.2709	1.441	3.74e-05	12.7976	S-(5-deoxy-D-ribos-5-yl)-L-homocysteine lyase
1.44	1.4397	CLJU_RS13815	1.479	0.076	4.06118	3.49608	1.337	0.131	5.76233	5.34281	1.44	0.00568	5.86858	protein of unknown function DUF162
1.439	1.43915	CLJU_RS04875	1.245	0.542	4.09112	3.77467	1.582	0.0694	7.30183	6.63919	1.439	0.00693	7.16441	conserved hypothetical protein
1.439	1.439	CLJU_RS00740	2.581	0.191	8.59269	7.22451	1.439	0.016	12.1849	11.6595	1.401	0.0149	12.1463	stationary phase and sporulation transcriptional regulator AbrB
1.438	1.43832	CLJU_RS05125	1.056	0.452	9.87432	9.79469	1.151	0.0581	11.8252	11.622	1.438	2.72e-05	12.1464	flagellar basal body rod protein FlgG
1.438	1.43774	CLJU_RS07625	1.195	0.796	0.39157	0.13436	1.065	0.521	7.57011	7.47888	1.438	0.00236	8.00268	lactate racemase
1.436	1.436	CLJU_RS16560	1.436	0.0443	6.80344	6.2807	1.201	0.201	11.4173	11.1523	1.121	0.105	11.3172	dephospho-coenzyme A kinase
1.436	1.436	CLJU_RS05520	1.443	0.163	8.18563	7.65641	1.436	0.00251	10.6266	10.1037	1.202	0.00395	10.3696	integrase/recombinase XerD
1.435	1.43504	CLJU_RS14860	1.299	0.0471	2.76672	2.38836	1.048-1	0.418	5.88835	5.95612	1.435	0.0002	6.47721	sensor histidine kinase (HisKA, HATPase_c)
1.435	1.435	CLJU_RS18210	1.435	0.00278	7.58276	7.06145	1.316	0.00791	11.4457	11.0493	1.147-1	0.126	10.8503	ATP-dependent DNA helicase PcrA
1.435	1.435	CLJU_RS13780	1.435	0.0278	8.42046	7.89927	1.05	0.643	12.7064	12.6348	1.25	0.0139	12.9573	hydantoinase/oxoprolinase-related protein
1.434	1.4341	CLJU_RS10325	1.742	0.0744	8.48544	7.68398	1.344	0.00201	11.9788	11.5516	1.434	0.00299	12.0717	helix-turn-helix transcriptional repressor and autoprotease, LexA family
1.434	1.434	CLJU_RS15510	1.01	0.972	8.25251	8.23806	1.434	0.0114	13.1811	12.6603	1.09	0.243	12.7849	protein of unknown function UPF0150
1.434	1.434	CLJU_RS15495	1.733	0.527	2.54015	1.74633	1.434	0.0353	8.21829	7.69765	1.316	0.0118	8.09383	KTSC domain protein
1.432	1.432	CLJU_RS08695	1.852	0.0606	6.09074	5.20108	1.432	0.0109	11.3208	10.8022	1.287	0.0391	11.1661	helix-turn-helix transcriptional regulator, LysR family
1.431	1.43099	CLJU_RS14865	2.279	0.153	4.03015	2.84159	1.197	0.0924	8.34995	8.08944	1.431	0.000465	8.60645	winged helix-turn-helix transcriptional response regulator (REC, trans_reg_C)
1.431	1.43093	CLJU_RS14895	2.057	0.219	2.42131	1.38058	1.346	0.044	9.032	8.60255	1.431	0.00167	9.1195	hydrolase or acyltransferase, alpha/beta fold family
1.43	1.43001	CLJU_RS05910	1.065	0.886	5.45306	5.36159	1.447	0.11	7.29643	6.76291	1.43	0.0153	7.27894	D,D-dipeptide ABC transporter, membrane protein DdpB, putative
1.429	1.429	CLJU_RS01120	1.429	0.0129	8.18725	7.67172	1.31	0.0677	13.342	12.9513	1.064-1	0.526	12.8606	tRNA (N6-threonylcarbamyl-A37) modification ATPase, putative
1.429	1.429	CLJU_RS07960	1.956	0.0776	3.55782	2.58941	1.429	0.0397	8.63275	8.11773	1.196	0.0464	8.37588	peptidase, S41 family
1.426	1.426	CLJU_RS07245	2.317	0.185	3.16808	1.95546	1.426	0.0115	4.30043	3.78833	1.251	0.29	4.11198	integrase/recombinase
1.425	1.425	CLJU_RS11340	1.425	0.0104	8.90254	8.39106	1.082	0.251	13.7702	13.6557	1.411	0.000231	14.1524	iron-sulfur cluster-binding ATPase, NifH/FrxC family
1.424	1.424	CLJU_RS09180	1.329	0.00117	5.51614	5.10474	1.424	0.00646	9.19816	8.68728	1.378	0.000912	9.14943	Big_5 domain protein
1.424	1.424	CLJU_RS05510	1.424	0.00877	7.94977	7.43956	1.151-1	0.131	9.98249	10.1855	1.131-1	0.0749	10.0069	stage II sporulation protein SpoIIM
#VALUE!	1.4234	CLJU_RS11820	1.799-1	undef	1.53414	2.38158	1.271-1	0.0469	6.50626	6.85284	1.423	0.00178	7.36218	conserved hypothetical protein
1.422	1.422	CLJU_RS11335	1.422	0.0165	7.70466	7.19573	1.082	0.0875	12.9481	12.8332	1.39	0.00119	13.3081	nitrogenase molybdenum-iron cofactor biosynthesis protein NifE-related oxidoreductase subunit
1.422	1.422	CLJU_RS13785	1.422	0.0239	8.26445	7.75607	1.036-1	0.684	12.4887	12.5399	1.184	0.0779	12.7839	protein of unknown function DUF917
1.421	1.421	CLJU_RS09905	1.421	0.0225	6.47912	5.97149	1.341	0.00816	10.5899	10.1664	1.179	0.000944	10.4041	molybdopterin sulfurtransferase MOSC domain protein
#VALUE!	1.421	CLJU_RS14410	1.421	0.0316	5.7978	5.29066	1.019	0.698	10.0636	10.0355	1.158-1	0.00187	9.82347	3-oxoacyl-(acyl carrier protein) reductase
1.416	1.416	CLJU_RS02625	1.416	0.00479	7.34752	6.84546	1.344	0.0199	11.3064	10.8792	1.129-1	0.335	10.7038	dTDP-6-deoxy-beta-L-lyxo-hexopyranos-4-ulose (Si)-reductase
1.415	1.41543	CLJU_RS00665	1.997	0.11	5.25634	4.25804	1.447	0.096	9.94987	9.41581	1.415	0.0193	9.91706	divalent cation transport protein, EcCorA_ZntB-like_u2 subfamily
1.415	1.4152	CLJU_RS07555	1.408-1	0.11	1.43017	1.92396	1.233	0.284	4.50419	4.20152	1.415	0.0454	4.70252	winged helix-turn-helix transcriptional regulator, MarR family
1.415	1.415	CLJU_RS04985	1.415	0.01	6.40826	5.90679	1.251	0.211	8.93336	8.60986	1.093-1	0.398	8.48123	methyl-accepting chemotaxis sensory transducer, class 44H, Cache_1 domain-containing
1.414	1.4144	CLJU_RS02650	1.031	0.95	3.23224	3.18782	1.293	0.0397	11.5052	11.1339	1.414	0.00606	11.6341	protein of unknown function TnpB of IS66 family transposase
#VALUE!	1.41417	CLJU_RS02805	1.115-1	0.275	7.04823	7.20582	1.228-1	0.0391	12.0645	12.361	1.414	0.000172	12.8609	Tubulin_2 domain protein
1.413	1.413	CLJU_RS00820	1.539	0.476	6.32984	5.70746	1.413	0.0437	10.7197	10.2206	1.04-1	0.667	10.1639	conserved hypothetical protein
#VALUE!	1.411	CLJU_RS06335	1.411	0.0377	7.89402	7.39649	1.226	0.114	11.3084	11.0142	1.395-1	3.18e-05	10.5333	tRNA (guanosine37-N1)-methyltransferase
1.408	1.40818	CLJU_RS06800	2.158	0.161	7.52358	6.41373	1.774	0.0533	10.5905	9.76266	1.408	0.027	10.2565	conserved hypothetical protein
1.407	1.40704	CLJU_RS12465	1.232	0.42	3.43146	3.12989	1.152	0.179	10.0188	9.8141	1.407	0.00281	10.3068	cation/dicarboxylate/tricarboxylate symporter-related protein
1.406	1.406	CLJU_RS04865	1.406	0.0325	5.52324	5.03123	1.375	0.0158	7.05868	6.59842	1.299	0.0079	6.97595	nucleotidyltransferase
1.405	1.40485	CLJU_RS01505	1.141	0.377	9.39348	9.2021	1.08	0.154	12.9189	12.8066	1.405	2.91e-06	13.297	cell division ATP-binding protein FtsE
1.404	1.404	CLJU_RS06430	1.404	0.0167	7.38509	6.89472	1.14	0.444	11.7272	11.5372	1.017-1	0.887	11.5122	4-hydroxy-3-methylbut-2-en-1-yl-diphosphate synthase
1.404	1.40373	CLJU_RS09780	1.03	0.92	5.69321	5.64917	1.113	0.142	9.72465	9.56909	1.404	0.000263	10.0584	protein of unknown function DUF2225
1.403	1.403	CLJU_RS16175	1.403	0.0266	9.47122	8.98185	1.196	0.0819	13.4364	13.177	1.169	0.0273	13.4025	protein of unknown function DUF2992
1.402	1.40224	CLJU_RS02960	1.282	0.0278	7.25011	6.89075	1.046	0.397	11.4418	11.3762	1.402	0.000542	11.8639	peptidoglycan transpeptidase
#VALUE!	1.401	CLJU_RS18205	1.401	0.00377	6.97565	6.4889	1.037	0.597	12.4253	12.3726	1.375-1	0.00388	11.9126	DNA ligase, NAD-dependent
1.4	1.40033	CLJU_RS05085	1.284	0.254	6.95455	6.5937	1.04-1	0.397	11.9138	11.9715	1.4	0.00149	12.4573	flagellar biogenesis protein FliR and FlhB
1.4	1.4	CLJU_RS18515	1.4	0.0221	12.7935	12.3076	1.099	0.131	15.0602	14.9234	1.135	0.0385	15.1058	dihydrolipoamide dehydrogenase
1.398	1.39808	CLJU_RS01330	1.573	0.0589	6.89217	6.2384	1.379	0.00326	10.7852	10.3215	1.398	0.00107	10.8049	metallophosphatase, putative
1.394	1.394	CLJU_RS17830	1.871	0.185	3.15879	2.25425	1.394	0.0397	8.07336	7.59365	1.161-1	0.156	7.37764	membrane protein and thiazolylpeptide precursor, putative
1.394	1.39387	CLJU_RS04455	1.421-1	0.0838	7.1856	7.69275	1.038-1	0.755	11.9254	11.9806	1.394	4.58e-05	12.4597	iron-sulfur cluster-binding protein
1.394	1.39366	CLJU_RS10290	1.03	0.902	4.9613	4.91821	1.044	0.713	8.63753	8.57461	1.394	0.000659	9.05349	oxidoreductase, SDR family
1.393	1.393	CLJU_RS13895	1.393	0.0497	5.30411	4.82546	1.308	0.0883	10.6107	10.2227	1.092-1	0.607	10.0956	D-glucarate dehydratase
1.392	1.3916	CLJU_RS10890	1.232-1	0.21	6.32837	6.63036	1.086	0.4	11.1061	10.9869	1.392	0.00015	11.4636	HAD superfamily hydrolase
1.39	1.38958	CLJU_RS12205	1.12-1	0.578	7.10395	7.26851	1.352	0.0168	10.9292	10.4939	1.39	0.000543	10.9686	flavodoxin, putative
1.388	1.388	CLJU_RS10630	1.756	0.125	7.24348	6.43112	1.388	0.0334	12.2873	11.8135	1.296	0.0342	12.1873	FeoA family protein
#VALUE!	1.38652	CLJU_RS10905	1.263	0.366	6.91336	6.57589	1.344-1	0.00851	11.9593	12.3861	1.387	0.00496	12.8576	membrane protein, putative
1.386	1.38606	CLJU_RS14995	1.406-1	0.244	5.28184	5.77433	1.064	0.698	9.22944	9.13932	1.386	0.00635	9.61031	methyl-accepting chemotaxis sensory transducer, class 40H
1.382	1.38187	CLJU_RS13600	1.796	0.118	4.42426	3.5789	1.272	0.0143	8.75951	8.41174	1.382	0.000179	8.87837	conserved hypothetical protein
1.381	1.3815	CLJU_RS05055	1.341	0.00766	8.94742	8.52408	1.009-1	0.892	11.8133	11.8271	1.381	0.000221	12.2933	flagellar hook protein FlgE
1.38	1.38	CLJU_RS02340	1.38	0.0118	7.42459	6.95933	1.05-1	0.595	9.02621	9.09765	1.027-1	0.623	9.05803	sensor histidine kinase (HisKA, HATPase_c)
1.376	1.37634	CLJU_RS11330	1.315	0.00728	7.93542	7.53982	1.108	0.273	13.8094	13.6612	1.376	0.00167	14.122	nitrogenase molybdenum-iron cofactor biosynthesis protein NifE-related oxidoreductase subunit
1.375	1.37471	CLJU_RS15245	1.464-1	0.0942	6.55074	7.10144	1.192-1	0.215	9.42301	9.67656	1.375	0.00339	10.1357	lipoprotein, putative
1.374	1.374	CLJU_RS02135	1.374	0.0127	6.35795	5.89859	1.013	0.93	12.4103	12.3913	1.288-1	0.0792	12.0251	efflux pump, RND family, membrane protein
1.373	1.37286	CLJU_RS04385	1.523	0.0637	5.82438	5.21676	1.214	0.084	11.4372	11.157	1.373	6.56e-05	11.6142	cardiolipin synthase, putative
1.372	1.37177	CLJU_RS07925	2.434	0.111	4.07041	2.787	1.032	0.864	11.5992	11.5525	1.372	0.0394	12.0085	helix-turn-helix transcriptional regulator, LysR family
1.37	1.37	CLJU_RS01315	1.37	0.0451	8.0671	7.61239	1.289-1	0.605	11.0832	11.4502	1.032-1	0.925	11.4038	membrane protein DUF3816, putative
1.369	1.36898	CLJU_RS13405	1.432	0.147	5.88357	5.36545	1.221	0.0709	12.2998	12.0109	1.369	0.0306	12.464	ABC transporter, ATP-binding protein
1.369	1.36856	CLJU_RS05645	1.885	0.184	2.36324	1.44794	1.111-1	0.286	6.77126	6.92386	1.369	0.00482	7.37652	amidohydrolase
1.368	1.36768	CLJU_RS19310	1.515	0.169	5.40612	4.80655	1.303	0.143	10.7142	10.3314	1.368	0.0149	10.7831	membrane protein, EamA domain pair-containing
1.368	1.36765	CLJU_RS12160	1.156	0.296	4.53936	4.33002	1.205	0.0705	9.8306	9.56071	1.368	0.00144	10.0124	iron/zinc/nickel/cobalt/cadmium efflux protein
1.367	1.367	CLJU_RS11595	2.515	0.141	0.77994	-0.55108	1.367	0.0301	6.12005	5.66896	1.196	0.211	5.92735	uracil transporter
1.367	1.3668	CLJU_RS12905	1.208	0.16	4.14284	3.86954	1.049-1	0.747	9.79859	9.86762	1.367	0.00776	10.3184	helix-turn-helix transcriptional regulator, TetR family
1.363	1.36271	CLJU_RS03275	1.126	0.478	7.7765	7.60443	1.235	0.00878	11.5565	11.2515	1.363	4.68e-05	11.698	conserved hypothetical protein
1.362	1.362	CLJU_RS06420	1.362	0.0432	6.88195	6.43537	1.251	0.213	11.1948	10.8708	1.087-1	0.559	10.7493	1-deoxy-D-xylulose-5-phosphate reductoisomerase
1.361	1.36132	CLJU_RS11970	1.554-1	0.137	6.02038	6.65716	1.21-1	0.318	9.62344	9.8987	1.361	0.0313	10.3437	homoserine O-acetyltransferase
1.361	1.36093	CLJU_RS13400	1.23	0.171	5.97835	5.67928	1.127	0.0775	13.3534	13.1802	1.361	0.0122	13.6248	sensor histidine kinase (HisKA, HATPase_c)
1.358	1.35766	CLJU_RS09560	1.265-1	0.254	5.76848	6.10817	1.561-1	0.0674	10.6778	11.321	1.358	0.0182	11.7622	NADH pyrophosphatase
1.357	1.35694	CLJU_RS16690	1.596	0.536	4.78608	4.11159	1.105	0.273	10.7002	10.5558	1.357	0.00304	10.9962	protein of unknown function YceG
1.357	1.35682	CLJU_RS10165	1.268	0.0375	6.92498	6.58214	1.196	0.031	11.6608	11.4025	1.357	0.000302	11.8428	methyl-Co(III)-5-hydroxybenzimidazolylcobamide-binding protein
#VALUE!	1.354	CLJU_RS20270	1.354	0.0497	11.8839	11.4458	1.053-1	0.498	13.2048	13.2794	1.282-1	0.000635	12.9205	ribosomal protein L1
1.354	1.35372	CLJU_RS13570	1.299	0.12	3.09152	2.71401	1.177-1	0.173	7.36028	7.596	1.354	0.00274	8.03293	helix-turn-helix XRE domain protein
#VALUE!	1.35	CLJU_RS16915	1.35	0.0489	4.90078	4.46729	1.026	0.851	8.13828	8.10112	1.304-1	0.00723	7.71797	hydrolase or acyltransferase, alpha/beta fold family
1.35	1.34997	CLJU_RS00065	1.352	0.177	5.92787	5.49248	1.408	0.0857	9.08238	8.5879	1.35	0.0443	9.02083	helix-turn-helix transcriptional regulator, 3H domain-containing
1.349	1.34944	CLJU_RS07055	1.196-1	0.442	5.21524	5.47413	1.087	0.321	10.5317	10.4106	1.349	0.00384	10.843	winged helix-turn-helix transcriptional response regulator VanR (REC, trans_reg_C)
1.349	1.34928	CLJU_RS16520	1.304	0.188	7.39562	7.01245	1.031	0.137	11.4868	11.4425	1.349	4.31e-05	11.8747	glycosyltransferase
1.348	1.34762	CLJU_RS13145	1.272	0.031	5.98704	5.63905	1.124	0.0552	11.8244	11.6549	1.348	0.0169	12.0853	isoaspartyl dipeptidase
1.347	1.34714	CLJU_RS07810	1.625	0.567	2.10678	1.4061	1.301-1	0.0698	5.35879	5.73867	1.347	0.0103	6.16857	peptidoglycan transglycosylase
1.347	1.34708	CLJU_RS16525	1.237	0.116	7.77132	7.46375	1.168	0.16	11.1453	10.92	1.347	0.00265	11.3499	UDP-galactopyranose mutase
1.347	1.34705	CLJU_RS13535	1.626	0.242	4.07299	3.37086	1.041	0.277	9.80455	9.74619	1.347	0.0124	10.176	hydrolase or acyltransferase, alpha/beta fold family
1.345	1.34483	CLJU_RS05070	1.644	0.332	7.96486	7.2468	1.178-1	0.313	9.13518	9.37154	1.345	0.00279	9.79897	flagellar biogenesis protein FliO
1.344	1.34423	CLJU_RS11500	1.001-1	0.994	5.86962	5.87199	1.105	0.31	12.591	12.4463	1.344	0.00232	12.8731	cysteine desulfurase
1.344	1.344	CLJU_RS05665	1.411	0.168	5.67078	5.17346	1.344	0.0382	8.96997	8.5425	1.144-1	0.232	8.34841	helix-turn-helix transcriptional regulator, RpiR family
1.344	1.344	CLJU_RS17605	1.067	0.533	8.53567	8.44083	1.344	0.0473	11.2905	10.8631	1.191	0.382	11.115	protein of unknown function DUF3343
1.344	1.34356	CLJU_RS08850	2.067	0.295	5.36209	4.31427	1.305	0.0278	8.07337	7.68859	1.344	0.00118	8.11465	winged helix-turn-helix transcriptional regulator, HxlR family
1.339	1.33922	CLJU_RS05655	5.465	0.0924	2.32519	-0.1252	1.096-1	0.508	5.30671	5.4402	1.339	0.00887	5.86159	conserved hypothetical protein
1.337	1.337	CLJU_RS02140	1.337	0.012	7.84247	7.42308	1.075-1	0.603	12.044	12.1484	1.119-1	0.449	11.9859	efflux pump, RND family, periplasmic protein
1.335	1.335	CLJU_RS04545	1.258	0.209	6.42938	6.09733	1.335	0.00124	12.4149	11.9973	1.017	0.808	12.0214	intracellular protease, PfpI family, putative
1.334	1.334	CLJU_RS10005	1.452	0.081	7.91035	7.37141	1.334	0.00257	14.0327	13.6162	1.091	0.17	13.7414	(S)-2-acetolactate/(S)-2-aceto-2-hydroxybutanoate isomeroreductase, class I
1.333	1.33293	CLJU_RS13140	1.106	0.321	6.09727	5.95182	1.149-1	0.119	10.0148	10.216	1.333	0.0068	10.6306	biotin operon repressor and biotin--(acetyl-CoA carboxylase) ligase
1.332	1.332	CLJU_RS15675	1.332	0.0269	7.40107	6.98732	1.368	0.0649	10.7094	10.2566	1.016-1	0.921	10.2331	protein of unknown function DUF2325
1.331	1.331	CLJU_RS05985	1.307	0.00128	9.40265	9.01622	1.331	0.0017	13.2558	12.8425	1.095-1	0.12	12.7112	ribonuclease J
1.33	1.33038	CLJU_RS14440	1.949	0.261	4.6374	3.67458	1.269	0.105	10.0421	9.69758	1.33	0.00308	10.1094	RNA 2'--5' ligase superfamily protein
1.329	1.32943	CLJU_RS17025	1.653	0.321	0.84122	0.11559	1.38	0.161	4.5373	4.07209	1.329	0.0245	4.4829	peptidoglycan L,D-transpeptidase, YkuD family, PG_binding_1 domain-containing
1.329	1.329	CLJU_RS10415	2.325	0.075	5.58837	4.37059	1.329	0.0203	9.06815	8.65724	1.156	0.105	8.86657	RNA-binding protein Hfq
1.328	1.32835	CLJU_RS06210	1.275-1	0.0619	7.52392	7.87526	1.117-1	0.105	12.832	12.992	1.328	0.00651	13.4016	thiamin pyrophosphokinase
1.328	1.32768	CLJU_RS02760	1.288-1	0.277	8.26566	8.63146	1.043	0.465	14.8416	14.7796	1.328	2.55e-05	15.1885	MgtC family protein
#VALUE!	1.3266	CLJU_RS02945	1.199-1	0.075	8.73069	8.99294	1.124-1	0.0374	12.6901	12.8596	1.327	0.0056	13.2673	glutamate 5-kinase
1.326	1.32636	CLJU_RS05505	1.222	0.0975	9.56102	9.27099	1.195	0.000811	11.7083	11.4509	1.326	0.000105	11.8584	ADP-ribose pyrophosphatase
1.325	1.325	CLJU_RS04465	1.325	0.00875	6.82954	6.42347	1.13	0.32	11.6999	11.5227	1.053	0.622	11.5966	isopropylmalate isomerase, large subunit
1.324	1.324	CLJU_RS09900	1.324	0.00527	5.25505	4.8491	1.017-1	0.87	9.32496	9.35033	1.19-1	0.0968	9.09825	molybdate/tungstate--(bis-)molybdopterin ligase, substrate-binding domain-containing
1.323	1.32274	CLJU_RS01030	1.137	0.229	5.84787	5.66138	1.021	0.693	9.40382	9.37291	1.323	0.0485	9.77644	4-diphosphocytidyl-2-C-methyl-D-erythritol kinase
1.322	1.32241	CLJU_RS15240	1.734	0.168	2.96496	2.17074	1.048	0.314	9.62693	9.55913	1.322	0.00408	9.9623	membrane protein, putative
1.322	1.322	CLJU_RS03445	1.322	0.0462	8.15094	7.74735	1.033	0.773	11.7294	11.6817	1.075	0.291	11.7859	molybdate/tungstate--(bis-)molybdopterin ligase
1.321	1.32097	CLJU_RS05065	1.046	0.34	7.64568	7.58001	1.015-1	0.877	11.4798	11.5026	1.321	9.23e-05	11.9042	flagellar basal body-associated protein FliL
1.32	1.32013	CLJU_RS04320	1.162	0.646	7.9906	7.77355	1.135	0.375	12.0116	11.8281	1.32	0.00786	12.2288	conserved hypothetical protein
1.32	1.32	CLJU_RS19040	2.282	0.11	2.84716	1.65679	1.32	0.04	7.9399	7.5391	1.024-1	0.901	7.50372	metal-dependent hydrolase, beta-lactamase superfamily
1.316	1.3161	CLJU_RS17250	1.888	0.0921	2.65175	1.73468	1.02-1	0.813	8.69293	8.72273	1.316	0.00077	9.11899	protein of unknown function DUF1648
1.314	1.314	CLJU_RS10425	1.314	0.0157	7.06512	6.67113	1.041	0.728	9.51673	9.45799	1.088-1	0.151	9.33581	DNA mismatch repair protein MutL
1.311	1.31058	CLJU_RS07560	2.872	0.0569	4.96764	3.4454	1.2	0.107	11.245	10.9808	1.311	0.00156	11.371	ABC transporter-translocated peptide, putative
1.31	1.31018	CLJU_RS05120	1.093-1	0.505	9.52217	9.6512	1.03-1	0.559	13.5973	13.6413	1.31	0.000716	14.0311	flagellar basal body rod protein FlgF
1.309	1.309	CLJU_RS03485	1.013-1	0.981	13.2813	13.3003	1.309	0.00136	15.0321	14.6434	1.289	4.5e-05	15.0099	formate hydrogen-lyase, iron-sulfur cluster-binding subunit, putative
1.309	1.309	CLJU_RS05935	1.221	0.127	10.8184	10.5292	1.309	0.00193	14.0103	13.6216	1.204	0.000362	13.8893	helix-turn-helix iron-sulfur cluster-binding transcriptional regulator IscR
1.307	1.3075	CLJU_RS13425	1.071	0.763	5.19379	5.09476	1.011	0.947	9.0121	8.99499	1.307	0.0464	9.3818	membrane protein of unknown function, DUF1113 pair-containing
1.306	1.306	CLJU_RS19995	1.111	0.368	8.90052	8.74818	1.306	0.00516	12.3692	11.984	1.134	0.0476	12.1659	mesaconate/fumarate hydratase, alpha subunit, putative
1.306	1.306	CLJU_RS19395	1.505	0.0514	3.84662	3.25651	1.306	0.0118	10.1775	9.79208	1.199-1	0.197	9.52969	acyl-CoA synthetase, AMP-forming
1.303	1.303	CLJU_RS10340	1.303	0.0428	7.92568	7.54292	1.127	0.307	11.8686	11.6959	1.044	0.789	11.7578	methylcob(III)amide--coenzyme M methyltransferase, putative
1.301	1.30145	CLJU_RS10080	1.772	0.0656	4.47768	3.65194	1.118	0.119	10.1663	10.0042	1.301	9.93e-05	10.3843	protein of unknown function DUF2284
1.3	1.29979	CLJU_RS13840	1.192-1	0.632	1.40459	1.65857	1.053-1	0.634	7.69419	7.76922	1.3	0.00514	8.1475	methyl-accepting chemotaxis sensory transducer, class 44H, Cache_1 domain-containing, frameshifted
1.299	1.29899	CLJU_RS17195	1.055	0.844	2.05183	1.97401	1.183-1	0.31	2.98789	3.23127	1.299	0.0395	3.60866	(d)CDP-1,2-diacyl-sn-glycerol--alcohol O-phosphatidyltransferase, putative
#VALUE!	1.29778	CLJU_RS02950	1.372-1	0.0776	8.79195	9.24917	1.258-1	0.0302	11.7352	12.0672	1.298	0.00249	12.4433	glutamyl-5-phosphate reductase
1.297	1.297	CLJU_RS02510	1.297	0.0292	7.59444	7.21819	1.225-1	0.0862	10.9486	11.2417	1.113	0.078	11.3959	CW_binding_2 domain repeat surface protein (CW_binding_2, CW_binding_2, CW_binding_2)
1.296	1.2961	CLJU_RS03055	1.464	0.0946	7.69856	7.1482	1.228	0.206	12.7218	12.425	1.296	0.00454	12.7991	undecaprenyl-diphosphate phosphatase
#VALUE!	1.293	CLJU_RS20095	1.293	0.0148	12.8646	12.493	1.066	0.185	14.3039	14.2109	1.209-1	0.0391	13.9369	ribosomal protein S13
1.293	1.293	CLJU_RS16565	1.293	0.03	6.62868	6.25722	1.235	0.0841	9.73712	9.4316	1.006	0.957	9.44076	DNA polymerase I
1.293	1.29292	CLJU_RS04050	1.184-1	0.128	8.91096	9.15506	1.104-1	0.501	10.9594	11.103	1.293	0.0355	11.4737	RNA polymerase sigma-70 factor RpoD
1.292	1.29218	CLJU_RS01920	1.998	0.0945	6.71265	5.71392	1.401	0.0834	10.0634	9.57669	1.292	0.00686	9.9465	protein of unknown function DUF3870
1.29	1.28984	CLJU_RS10750	2.03	0.0686	7.5056	6.48376	1.149	0.00394	9.54702	9.34637	1.29	0.000315	9.71357	5-formyltetrahydrofolate cyclo-ligase
1.287	1.287	CLJU_RS17430	1.287	0.00655	6.57697	6.21217	1.082-1	0.5	7.44422	7.55844	1.076	0.437	7.66361	transglutaminase domain protein
1.286	1.28552	CLJU_RS20345	1.542	0.252	6.62894	6.00414	1.155	0.042	8.21827	8.00987	1.286	0.0421	8.37223	conserved hypothetical protein
1.28	1.27964	CLJU_RS12700	1.694	0.277	1.50312	0.74198	1.034-1	0.672	6.21145	6.26074	1.28	0.0289	6.61647	ABC transporter, membrane protein
1.279	1.27918	CLJU_RS16095	1.075	0.744	5.56113	5.45608	1.004	0.965	8.48398	8.47807	1.279	0.0251	8.83329	conserved hypothetical protein
1.279	1.279	CLJU_RS15140	1.279	0.0304	5.05086	4.69512	1.384	0.0722	11.1031	10.6342	1.19	0.336	10.8848	conserved hypothetical protein
1.279	1.279	CLJU_RS16675	1.134	0.416	7.96176	7.77943	1.279	0.0335	12.2363	11.8805	1.269	0.00163	12.2237	Holliday junction DNA helicase RuvA
1.278	1.27751	CLJU_RS12710	1.737	0.0617	2.2891	1.49224	1.147	0.131	9.26428	9.06584	1.278	0.00904	9.41917	monovalent cation/glycoside-pentoside-hexuronide symporter
1.275	1.27478	CLJU_RS10150	1.142-1	0.12	5.42826	5.62036	1.032	0.826	11.0403	10.9942	1.275	0.013	11.3445	methyl-Co(III)-5-hydroxybenzimidazolylcobamide-binding protein
1.269	1.26852	CLJU_RS00330	1.209	0.0238	11.5053	11.2305	1.044	0.628	12.9648	12.902	1.269	0.0191	13.2452	2-hydroxy-3-oxopropanoate reductase
1.268	1.268	CLJU_RS20375	1.268	0.0481	7.05046	6.70683	1.238	0.399	10.7332	10.4248	1.036-1	0.834	10.3724	transcriptional repressor of class III stress genes
1.268	1.26784	CLJU_RS05790	1.262	0.0874	7.17499	6.83866	1.155-1	0.104	10.7881	10.996	1.268	0.000534	11.3384	membrane protein
1.267	1.26706	CLJU_RS18140	1.231	0.0127	6.60198	6.30121	1.003-1	0.903	10.2431	10.2477	1.267	0.000125	10.5892	xanthosine/inosine-5'-triphosphate pyrophosphohydrolase
1.264	1.26361	CLJU_RS20350	1.26	0.0695	7.50919	7.17566	1.01	0.913	9.10734	9.09293	1.264	0.0119	9.43048	sporulation DNA integrity scanning diadenylate cyclase DisA
1.263	1.26281	CLJU_RS05050	1.37	0.172	8.11663	7.66192	1.03	0.791	12.4015	12.3584	1.263	0.00575	12.6951	flagellar operon protein of unknown function DUF3766
1.261	1.26114	CLJU_RS05090	1.111	0.0147	7.26871	7.1159	1.092-1	0.342	12.2269	12.3547	1.261	0.00167	12.6895	flagellar biogenesis protein FlhA
1.26	1.2603	CLJU_RS12565	1.597	0.153	3.6071	2.93149	1.047-1	0.715	6.87934	6.94633	1.26	0.0078	7.28009	prephenate dehydratase-related enzyme
1.259	1.25934	CLJU_RS05100	1.096	0.595	8.00234	7.86931	1.008	0.912	12.1558	12.1432	1.259	0.000522	12.4759	flagellar biogenesis ATPase FlhG
1.259	1.259	CLJU_RS16505	1.259	0.00327	6.89351	6.56031	1.085	0.344	11.5938	11.4749	1.066	0.25	11.5665	methyl-accepting chemotaxis sensory transducer, class 44H
1.256	1.25586	CLJU_RS20875	1.024	0.887	6.73735	6.70245	1.098	0.0236	11.864	11.7285	1.256	0.000499	12.0571	aspartate ammonia-lyase
1.254	1.254	CLJU_RS08240	1.414	0.266	3.2383	2.738	1.254	0.0208	7.6635	7.33661	1.056-1	0.684	7.25705	conserved hypothetical protein
#VALUE!	1.25306	CLJU_RS04360	1.107-1	0.226	6.47046	6.61712	1.187-1	0.0291	11.1406	11.388	1.253	0.00122	11.7135	metal-dependent hydrolase, beta-lactamase superfamily (Cu_amine_oxidN1, Beta-lactamase, DUF3471)
1.251	1.25069	CLJU_RS01470	1.22	0.344	6.47675	6.1894	1.264	0.126	10.4647	10.1265	1.251	0.0136	10.4492	acyl carrier protein 4'-phosphopantetheinyltransferase
1.251	1.2506	CLJU_RS03435	1.234	0.00655	9.6069	9.30328	1.029	0.476	13.0649	13.0223	1.251	0.0041	13.3449	formate hydrogen-lyase, bis-(molybdopterin guanine dinucleotide)-oxotungsten-binding formate dehydrogenase subunit, selenocysteine-containing, putative
1.25	1.2503	CLJU_RS03370	1.014-1	0.941	6.20406	6.22453	1.109	0.226	11.8711	11.7205	1.25	0.0056	12.0428	gamma carbonic anhydrase family protein
1.249	1.249	CLJU_RS01360	1.249	0.0358	7.92016	7.59907	1.126-1	0.0883	10.9859	11.1577	1.164	0.0314	11.3766	DnaJ domain protein
1.248	1.24756	CLJU_RS05445	1.567	0.136	11.4412	10.7925	1.207	0.0119	14.6195	14.3477	1.248	0.00201	14.6669	alkaline shock protein Asp23
1.247	1.24673	CLJU_RS04435	1.194	0.0127	9.10723	8.85103	1.167	0.0592	12.5115	12.2882	1.247	0.0158	12.6064	thioredoxin-like domain and zinc finger protein
1.247	1.24661	CLJU_RS18875	1.085	0.622	6.94625	6.82837	1.116-1	0.296	11.3736	11.5328	1.247	0.0109	11.8508	aspartate 4-kinase
1.246	1.24556	CLJU_RS18270	1.42	0.302	5.27156	4.76562	1.364	0.08	9.88481	9.43665	1.246	0.0235	9.75344	conserved hypothetical protein
1.245	1.2446	CLJU_RS05795	1.217	0.533	6.6908	6.40657	1.268-1	0.0501	8.33089	8.67409	1.245	0.00234	8.98977	histidinol-phosphate phosphatase, putative
1.244	1.244	CLJU_RS06320	1.044	0.898	11.0644	11.0014	1.244	0.0216	12.738	12.423	1.154-1	0.0607	12.2156	ribosomal protein S16
1.242	1.242	CLJU_RS16105	1.242	0.0321	5.01985	4.70643	1.184-1	0.22	7.68454	7.92934	1.033	0.785	7.97654	conserved hypothetical protein
1.242	1.24195	CLJU_RS18290	1.174-1	0.388	7.07708	7.30869	1.256-1	0.168	11.5011	11.83	1.242	0.0322	12.1426	methyl-accepting chemotaxis sensory transducer, class 24H
1.241	1.241	CLJU_RS18520	1.241	0.0146	13.116	12.8043	1.075	0.125	15.0525	14.948	1.112	0.00248	15.1013	5,10-methylenetetrahydrofolate reductase
1.241	1.241	CLJU_RS18150	1.066-1	0.854	7.17425	7.26706	1.241	0.0267	11.9983	11.6861	1.228	0.00235	11.9819	phosphoribosylformylglycinamidine cyclo-ligase-like protein
1.241	1.24075	CLJU_RS10755	1.199	0.082	7.7761	7.51356	1.002	0.966	12.1055	12.1012	1.241	0.0233	12.4124	HPr(Ser) kinase/phosphatase
1.238	1.23844	CLJU_RS01440	1.126	0.31	8.28203	8.11045	1.148	0.367	8.88479	8.68465	1.238	0.0221	8.99317	sphingosine/diacylglycerol kinase-related protein
1.238	1.238	CLJU_RS20190	1.828	0.0975	13.067	12.1961	1.238	0.0166	14.4783	14.17	1.03-1	0.537	14.1267	ribosomal protein L22
1.238	1.238	CLJU_RS20130	1.44	0.088	12.0558	11.5289	1.238	0.0219	14.173	13.8644	1.116-1	0.174	13.706	ribosomal protein S5
1.235	1.23524	CLJU_RS15180	1.148-1	0.444	6.56177	6.76119	1.023-1	0.724	12.5091	12.5425	1.235	0.00153	12.8473	iron-sulfur cluster-binding flavoprotein Isf
1.235	1.23478	CLJU_RS15065	1.099	0.195	7.85961	7.7225	1.171	0.105	13.3593	13.1309	1.235	0.013	13.4352	oxidoreductase, aldo/keto reductase family, iron-sulfur cluster-binding
1.234	1.234	CLJU_RS18690	1.033-1	0.887	10.2522	10.3002	1.234	0.0308	12.5502	12.2468	2017-01-01	0.997	12.2465	nitrogenase molybdenum-iron cofactor biosynthesis protein NifB/NifX-related protein
1.232	1.23211	CLJU_RS02045	1.533	0.132	6.48897	5.87192	1.184	0.042	12.3247	12.0801	1.232	0.00108	12.3812	methyl-accepting chemotaxis sensory transducer, class 24H
1.23	1.23012	CLJU_RS05235	1.186-1	0.154	9.47748	9.72405	1.162-1	0.186	12.7148	12.9317	1.23	0.0099	13.2305	cell division protein SepF
1.23	1.23009	CLJU_RS02840	1.094-1	0.201	6.20503	6.33481	1.205-1	0.118	9.90333	10.173	1.23	0.0122	10.4717	Ras-like GTPase superfamily protein
1.223	1.223	CLJU_RS00875	1.095	0.461	8.33907	8.20704	1.223	0.0219	11.4137	11.1227	1.206	0.00936	11.3929	conserved hypothetical protein
1.221	1.221	CLJU_RS04460	1.221	0.0143	5.24038	4.95152	1.111	0.643	9.84182	9.68948	1.064	0.676	9.77958	2-isopropylmalate synthase
1.219	1.21949	CLJU_RS07655	1.363-1	0.161	3.08847	3.53545	1.031	0.769	8.70167	8.65635	1.219	0.0373	8.94263	pentapeptide repeat protein
1.219	1.21914	CLJU_RS14655	1.054-1	0.662	6.23398	6.31049	1.027	0.796	11.1631	11.1237	1.219	0.00638	11.4095	PhoH-related ATPase
1.219	1.219	CLJU_RS11265	1.026-1	0.936	6.99757	7.03478	1.219	0.00763	12.2225	11.9367	1.125-1	0.057	11.7668	membrane metal-dependent hydrolase DUF457, putative
1.218	1.2184	CLJU_RS09390	1.231	0.121	8.95	8.64969	1.211	0.122	12.1173	11.8404	1.218	0.0405	12.1253	membrane protein of unknown function, DUF161 and DUF2179-containing
1.218	1.21825	CLJU_RS00240	1.513-1	0.101	5.461	6.059	1.03-1	0.819	9.41883	9.46185	1.218	0.0479	9.74666	hypothetical protein
1.217	1.217	CLJU_RS18365	1.217	0.0146	7.82746	7.54368	1.094	0.188	13.6495	13.5195	1.126	0.0539	13.6905	3-hydroxybutanoyl-CoA dehydrogenase, putative
1.217	1.217	CLJU_RS09185	1.363	0.369	2.99833	2.55117	1.217	0.00678	11.1298	10.8455	1.008	0.906	10.8564	protein of unknown function DUF4397
1.214	1.214	CLJU_RS02195	1.184	0.201	8.37887	8.135	1.214	0.0279	13.2382	12.9577	1.207	0.000694	13.2291	glutamate-1-semialdehyde 2,1-aminomutase
1.211	1.21118	CLJU_RS12650	1.368	0.232	2.82532	2.37307	1.179	0.26	7.199	6.96086	1.211	0.0212	7.23727	erythromycin esterase family protein
1.208	1.20832	CLJU_RS07275	1.639	0.483	2.75487	2.0413	1.063	0.0684	9.07409	8.98503	1.208	0.0437	9.25803	protein of unknown function DUF2382
#VALUE!	1.20769	CLJU_RS13395	1.095	0.586	4.99523	4.86319	1.093-1	0.025	13.4606	13.5894	1.208	0.0363	13.8617	winged helix-turn-helix transcriptional response regulator (REC, trans_reg_C)
1.207	1.207	CLJU_RS16640	1.161	0.0404	8.38035	8.16382	1.207	0.0334	12.769	12.4968	1.026	0.793	12.5337	radical SAM domain iron-sulfur cluster-binding oxidoreductase, SPASM domain-containing
1.206	1.206	CLJU_RS09910	1.05-1	0.897	6.57639	6.64757	1.206	0.00792	10.859	10.5877	1.119	0.0857	10.75	sigma-54-dependent transcriptional regulator (sigma54 interaction, HTH8)
1.205	1.205	CLJU_RS06390	1.283	0.0736	10.9109	10.5504	1.205	0.0286	13.8247	13.5549	1.15-1	0.0524	13.3524	ribosomal protein S2
1.204	1.2044	CLJU_RS18820	1.171	0.0832	8.70137	8.47307	1.077	0.26	12.9111	12.8038	1.204	0.00766	13.0721	tyrosyl-tRNA synthetase
1.203	1.203	CLJU_RS10015	1.395	0.062	9.86797	9.38706	1.203	0.0198	14.2286	13.9612	1.05-1	0.537	13.8903	(R)-2,3-dihydroxy-3-methylbutanoate/(R)-2,3-dihydroxy-3-methylpentanoate dehydratase
1.203	1.203	CLJU_RS03595	1.011	0.959	9.30995	9.29298	1.203	0.0342	12.8067	12.5393	1.016	0.867	12.562	methylglyoxal synthase
1.196	1.196	CLJU_RS05595	1.196	0.0101	11.9864	11.7276	1.087	0.0618	13.7	13.5792	1.095	0.0676	13.7106	ion-translocating NADH:ferredoxin oxidoreductase complex Rnf, polyferredoxin membrane protein subunit RnfB
1.194	1.19381	CLJU_RS10645	1.517	0.125	7.89426	7.29234	1.059-1	0.477	12.6657	12.7485	1.194	0.0158	13.004	ribonuclease H superfamily protein
1.193	1.193	CLJU_RS18485	1.45	0.166	12.7055	12.1694	1.193	0.0115	14.8297	14.575	1.073	0.298	14.6766	lipoyl carrier protein AcsZ
1.193	1.19263	CLJU_RS04965	1.827	0.109	5.62663	4.7565	1.067	0.431	7.91973	7.82552	1.193	0.028	8.07967	protein of unknown function YopX
1.191	1.19067	CLJU_RS05105	1.051	0.786	8.41993	8.34736	1.081-1	0.38	11.8995	12.0129	1.191	0.00385	12.2647	flagellar switch modulator YcgR (YcgR_2, PilZ)
1.189	1.189	CLJU_RS02285	1.423	0.138	4.7247	4.21571	1.189	0.0119	9.63683	9.38615	1.021	0.633	9.41644	membrane protein of unknown function DUF116
1.188	1.18818	CLJU_RS20255	1.066-1	0.498	9.94462	10.0373	1.008	0.912	13.5855	13.5736	1.188	0.00936	13.8223	DNA-directed RNA polymerase, beta subunit
1.187	1.187	CLJU_RS20145	1.831	0.146	11.8036	10.9308	1.187	0.0164	13.9791	13.7317	1.154-1	0.0927	13.524	ribosomal protein S8
1.177	1.17654	CLJU_RS04120	2.103	0.067	6.76784	5.69523	1.166	0.171	9.62065	9.39835	1.177	0.0494	9.63289	alpha-acetolactate decarboxylase
1.175	1.17496	CLJU_RS16740	1.123	0.748	3.66782	3.49922	1.019-1	0.848	8.24985	8.27733	1.175	0.0499	8.50995	anti-sigma-F factor, stage II sporulation protein SpoIIAB
1.174	1.1742	CLJU_RS04315	1.014	0.914	9.23031	9.2093	1.058	0.535	12.3768	12.2949	1.174	0.0139	12.5266	RNA methyltransferase, TrmA family
1.174	1.17391	CLJU_RS00545	1.737	0.059	5.02358	4.22638	1.26	0.053	8.48675	8.1527	1.174	0.0297	8.38402	uracil-DNA glycosylase, family 4
1.174	1.17387	CLJU_RS00645	1.084	0.715	7.24362	7.12711	1.087	0.35	12.5255	12.4041	1.174	0.041	12.6354	NAD-dependent protein deacetylase
1.174	1.17375	CLJU_RS05110	1.476	0.119	7.11519	6.553	1.058-1	0.508	10.5783	10.6606	1.174	0.0163	10.8917	RNA polymerase sigma-28 factor for flagellar operon
1.172	1.172	CLJU_RS20250	1.172	0.0191	9.51834	9.28898	1.015	0.887	13.2616	13.2391	1.109	0.0738	13.3879	DNA-directed RNA polymerase, beta-prime subunit
1.17	1.17027	CLJU_RS05095	1.035-1	0.305	7.72016	7.77069	1.097-1	0.242	11.1573	11.2911	1.17	0.0133	11.5179	flagellar biogenesis protein FlhF
1.168	1.16759	CLJU_RS04620	1.769	0.162	6.82904	6.00549	1.082	0.0253	12.3021	12.1877	1.168	0.00327	12.4113	pyridoxal-5'-phosphate-dependent enzyme, class IV
1.167	1.167	CLJU_RS20800	1.073	0.672	7.66374	7.56179	1.167	0.0267	10.6615	10.4386	1.054	0.579	10.5141	DNA replication ATPase, putative
1.164	1.16408	CLJU_RS05970	1.283	0.397	7.81217	7.45218	1.062-1	0.181	11.9794	12.0675	1.164	0.0043	12.2867	transcription antitermination factor and pre-16S ribosomal RNA 5' end endonuclease, putative
1.164	1.164	CLJU_RS17455	1.731	0.2	9.63149	8.83931	1.164	0.0475	11.4182	11.1981	1.154	0.0626	11.405	transcription elongation factor GreA
#VALUE!	1.16392	CLJU_RS02075	1.115-1	0.562	6.48534	6.64293	1.135-1	0.0379	10.8872	11.07	1.164	0.00139	11.289	ribonucleoside-5'-monophosphate phosphohydrolase
1.161	1.16149	CLJU_RS08510	1.095	0.28	8.62553	8.49364	1.035	0.318	11.787	11.7363	1.161	0.000547	11.9522	cell division protein, FtsA-like, putative
1.16	1.16033	CLJU_RS20310	1.14	0.0559	9.1613	8.97209	1.101	0.306	13.5755	13.4363	1.16	0.00995	13.6508	RNA polymerase sigma-H factor
1.159	1.159	CLJU_RS20175	1.03	0.812	12.4083	12.3651	1.159	0.0308	14.9606	14.7476	1.016-1	0.815	14.7243	ribosomal protein L29
#N/A	1.15765	CLJU_RS17000	#N/A	#N/A	undef	undef	1.032-1	0.428	2.24159	2.28753	1.158	0.0191	2.49873	protein of unknown function YtxC
1.157	1.15735	CLJU_RS01325	1.533-1	0.0815	6.75078	7.36734	1.075	0.0722	12.2773	12.1722	1.157	0.00938	12.383	conserved hypothetical protein
1.155	1.155	CLJU_RS06595	1.179	0.16	7.66591	7.42787	1.155	0.03	12.9513	12.7426	1.067	0.468	12.8363	nicotinate phosphoribosyltransferase
1.155	1.15499	CLJU_RS18475	2.989	0.0942	11.9676	10.3876	1.178	0.091	14.359	14.1225	1.155	0.00116	14.3304	RNA-binding protein, putative
1.146	1.14642	CLJU_RS01370	1.6	0.434	5.98789	5.3096	1.124-1	0.269	10.0137	10.1826	1.146	0.0205	10.3797	NTPase, putative
1.144	1.14357	CLJU_RS03550	1.182-1	0.275	8.82417	9.06598	1.111-1	0.125	13.3044	13.4563	1.144	0.00988	13.6499	protein of unknown function DUF2466
1.143	1.143	CLJU_RS03975	1.143	0.0496	6.9065	6.7128	1.077	0.627	11.1922	11.085	1.026	0.799	11.122	membrane-associated metal-dependent phosphohydrolase (7TMR-HDED, 7TMR-7TM_HD, HDc)
1.142	1.142	CLJU_RS16865	1.142	0.0149	8.22848	8.03579	1.068	0.22	12.3206	12.2246	1.063	0.125	12.3131	phosphoglucomutase
1.14	1.14043	CLJU_RS12560	1.079-1	0.69	5.49451	5.60484	1.161-1	0.163	9.96405	10.1799	1.14	0.0492	10.3695	SpoIID-like domain peptidoglycan-binding protein
1.137	1.137	CLJU_RS11160	1.358	0.116	3.47288	3.03115	1.137	0.00682	7.07458	6.88932	1.272	0.11	7.23587	sigma-54-dependent sensor transcriptional regulator (PAS, sigma54 interaction, HTH8)
1.136	1.136	CLJU_RS06160	1.136	0.00691	5.33246	5.14731	1.017-1	0.954	10.3935	10.4181	1.337-1	0.119	9.99811	primosomal protein N', ATP-dependent helicase
1.134	1.134	CLJU_RS05570	1.134	0.0237	12.4448	12.2632	1.031-1	0.151	14.749	14.7941	1.017	0.677	14.8181	ion-translocating NADH:ferredoxin oxidoreductase complex Rnf, SLBB domain and iron-sulfur cluster-binding subunit RnfC
1.126	1.12627	CLJU_RS11200	1.01	0.928	8.57509	8.56039	1.084-1	0.114	13.6804	13.7972	1.126	0.0231	13.9688	radical SAM domain iron-sulfur cluster-binding oxidoreductase
1.123	1.1231	CLJU_RS18530	1.269	0.0788	13.5481	13.2035	1.067	0.223	14.6157	14.5216	1.123	0.00901	14.689	5,10-methylenetetrahydrofolate dehydrogenase and N10-formyltetrahydrofolate cyclodehydrase
1.122	1.1223	CLJU_RS14090	1.438	0.227	4.52343	3.99906	1.114-1	0.115	8.82082	8.97758	1.122	0.0312	9.14403	membrane protein DUF3816
1.109	1.10867	CLJU_RS18525	1.011	0.959	13.297	13.2807	1.102	0.0533	15.118	14.9778	1.109	0.0458	15.1266	5,10-methylenetetrahydrofolate reductase-associated iron-sulfur cluster-binding oxidoreductase
1.106	1.10586	CLJU_RS03950	1.218-1	0.251	9.44866	9.73415	1.026	0.613	13.217	13.1789	1.106	0.0402	13.324	purine nucleoside phosphoramidase
1.103	1.10315	CLJU_RS19900	1.271	0.0593	7.33166	6.98545	1.049	0.293	11.393	11.3228	1.103	0.031	11.4644	sensor sigma-54-dependent transcriptional regulator (PAS, sigma54 interaction, HTH_8)
1.095	1.09549	CLJU_RS12175	1.087	0.224	8.50543	8.38417	1.257-1	0.0721	12.0358	12.3664	1.095	0.0318	12.498	membrane protein, YibE_F superfamily
1.078-1	0.927644	CLJU_RS06375	1.017	0.872	5.5768	5.55241	1.078-1	0.0408	10.8106	10.92	1.067	0.377	11.0133	DNA protection single-strand-binding protein DprA
1.1-1	0.909091	CLJU_RS02370	1.05-1	0.669	13.4485	13.5199	1.1-1	0.0289	14.9838	15.1225	1.049-1	0.342	15.0526	CW_binding_2 domain repeat surface protein (CW_binding_2, CW_binding_2, CW_binding_2)
1.106-1	0.904159	CLJU_RS18560	1.521	0.399	11.0699	10.4644	1.068	0.455	14.8647	14.7691	1.106-1	0.048	14.6235	nitrogenase molybdenum-iron cofactor biosynthesis protein NifB/NifX-related protein
1.114-1	0.897666	CLJU_RS17030	1.191-1	0.189	6.9436	7.19639	1.147-1	0.132	11.7266	11.9256	1.114-1	0.0266	11.7692	N-acetyl-LL-diaminopimelate aminotransferase, putative
1.123-1	0.890472	CLJU_RS04605	1.047-1	0.639	12.3869	12.4534	1.068-1	0.18	15.2886	15.3838	1.123-1	0.0164	15.2164	pyruvate:ferredoxin/flavodoxin oxidoreductase
#VALUE!	0.88968	CLJU_RS01185	1.769-1	0.0588	12.4965	13.3201	1.103-1	0.0308	14.9796	15.1212	1.124-1	0.0251	14.9519	ATP synthase F1, gamma subunit
1.124-1	0.88968	CLJU_RS05455	1.222-1	0.0874	7.66222	7.9525	1.124-1	0.0351	12.3861	12.5554	1.052-1	0.415	12.481	exodeoxyribonuclease VII, large subunit
1.13-1	0.884956	CLJU_RS06760	1.365	0.107	3.51666	3.06703	1.13-1	0.0479	7.58736	7.76489	1.103	0.316	7.90634	sensor histidine kinase (HisKA, HATPase_c)
#N/A	0.883392	CLJU_RS08065	#N/A	#N/A	undef	undef	1.188-1	0.0827	1.92852	2.17784	1.132-1	0.018	1.99817	membrane protein, putative
1.133-1	0.882613	CLJU_RS02580	1.133-1	0.0353	6.19002	6.37038	1.113-1	0.592	7.93657	8.09123	1.356-1	0.0571	7.65082	glycosyltransferase, putative
1.134-1	0.881834	CLJU_RS03665	1.086-1	0.742	7.23315	7.35223	1.134-1	0.024	13.1677	13.3494	1.016-1	0.525	13.3264	D-alanyl-D-alanine carboxypeptidase/transpeptidase/endopeptidase, S11 family
1.136-1	0.880282	CLJU_RS05575	1.03	0.703	11.6194	11.5767	1.136-1	0.00858	14.749	14.9333	1.044-1	0.347	14.8709	ion-translocating NADH:ferredoxin oxidoreductase complex Rnf, FMN-binding membrane protein subunit RnfD
1.138-1	0.878735	CLJU_RS02995	1.475	0.217	7.25407	6.6926	1.138-1	0.0295	11.9433	12.1298	1.106	0.234	12.2748	cyclic diguanylate phosphodiesterase (HD-GYP)
#VALUE!	0.874126	CLJU_RS00260	1.389	0.122	5.50517	5.03108	1.144-1	0.0121	9.78796	9.98264	1.126	0.0158	10.1534	RhuM family protein
1.144-1	0.874126	CLJU_RS04515	1.029-1	0.933	3.122	3.16424	1.333-1	0.0815	8.33715	8.75206	1.144-1	0.0493	8.55732	lantibiotic efflux ABC transporter, membrane protein
1.147-1	0.87184	CLJU_RS21140	1.176	0.154	7.61843	7.38437	1.073-1	0.261	12.7542	12.8561	1.147-1	0.0132	12.6578	tRNA (5-carboxymethylaminomethyl-U34)-formylglycinetransferase/reductase
1.149-1	0.870322	CLJU_RS01170	1.425-1	0.0888	12.052	12.5636	1.125-1	0.0879	14.6601	14.8301	1.149-1	0.0207	14.6295	ATP synthase F0, B subunit
1.149-1	0.870322	CLJU_RS20165	1.376	0.0552	12.0559	11.5953	1.153	0.0722	14.7168	14.5101	1.149-1	0.0331	14.3087	ribosomal protein L14
#VALUE!	0.86881	CLJU_RS09445	1.105	0.182	4.66651	4.5212	1.151-1	0.00214	9.8759	10.0793	1.096	0.00946	10.2119	D-isomer-specific 2-hydroxyacid dehydrogenase, NAD-dependent
1.151-1	0.86881	CLJU_RS19545	1.11-1	0.069	11.294	11.4453	1.06	0.23	13.3873	13.3028	1.151-1	0.00144	13.0991	sensor histidine kinase (His_kinase, HATPase_c)
#VALUE!	0.868056	CLJU_RS02500	1.371	0.221	9.28752	8.83197	1.075-1	0.0448	12.9477	13.0532	1.152-1	0.0119	12.8489	conserved hypothetical protein
1.165-1	0.858369	CLJU_RS02260	1.165-1	0.017	6.00647	6.2275	1.267-1	0.146	8.24679	8.58854	1.213-1	0.112	8.30898	lactate racemase
1.165-1	0.858369	CLJU_RS03390	1.432	0.0613	6.99973	6.48078	1.086-1	0.242	11.7443	11.8633	1.165-1	0.0479	11.643	S1 domain protein
1.168-1	0.856164	CLJU_RS10465	1.206	0.421	8.87915	8.60813	1.092	0.157	13.1642	13.0361	1.168-1	0.0478	12.8112	4-hydroxy-3-methylbut-2-en-1-yl-diphosphate reductase
1.169-1	0.855432	CLJU_RS10655	1.169-1	0.0159	8.11869	8.34445	1.142-1	0.204	12.5805	12.7731	1.053	0.468	12.8479	UDP-glucose/UDP-N-acetylglucosamine 4-epimerase
1.169-1	0.855432	CLJU_RS13100	1.036	0.779	5.97206	5.91988	1.012-1	0.87	10.449	10.4675	1.169-1	0.00187	10.2419	oxidoreductase, SDR family
1.17-1	0.854701	CLJU_RS19685	1.157	0.619	4.08911	3.87838	1.258-1	0.167	9.79541	10.1269	1.17-1	0.0168	9.89956	membrane protein, DedA family
1.171-1	0.853971	CLJU_RS03015	1.171-1	0.0409	7.82216	8.05015	1.097-1	0.0802	12.0001	12.1347	1.077-1	0.259	12.0271	ribonuclease HI
1.172-1	0.853242	CLJU_RS01265	1.172-1	0.0167	5.71306	5.94252	1.265-1	0.0931	10.4069	10.7462	1.016	0.846	10.7691	helicase, RecD/TraA family
1.173-1	0.852515	CLJU_RS10420	1.468	0.142	6.6616	6.10718	1.146-1	0.239	8.15029	8.34755	1.173-1	0.0112	8.11679	dimethylallyl-diphosphate--tRNA (adenosine37-6-N)-dimethylallyltransferase
1.174-1	0.851789	CLJU_RS20230	1.168-1	0.103	11.8194	12.0441	1.138-1	0.063	14.6414	14.8285	1.174-1	0.00356	14.5961	translation elongation factor G
1.177-1	0.849618	CLJU_RS11045	1.177-1	0.0384	5.84504	6.08105	1.052-1	0.547	11.9492	12.0235	1.126-1	0.327	11.8517	conserved hypothetical protein
1.179-1	0.848176	CLJU_RS16330	1.293	0.0526	8.9638	8.59253	1.164	0.156	12.292	12.0728	1.179-1	0.027	11.8343	amino acid ABC transporter, periplasmic amino acid-binding protein
1.181-1	0.84674	CLJU_RS13390	1.463-1	0.112	7.53451	8.08442	1.181-1	0.0255	12.0596	12.3	1.145	0.142	12.496	winged helix-turn-helix domain protein, putative
1.182-1	0.846024	CLJU_RS11650	undef	undef	undef	undef	1.182-1	0.0367	2.64582	2.88805	1.075-1	0.312	2.78274	helix-turn-helix transcriptional regulator, PucR family (PucR, HTH_30)
1.186-1	0.84317	CLJU_RS04950	1.186-1	0.0483	8.56214	8.80876	1.157-1	0.205	13.6473	13.8582	1.072	0.183	13.9584	homoserine dehydrogenase
1.186-1	0.84317	CLJU_RS15565	1.835	0.0646	4.21737	3.34152	1.12-1	0.269	7.33762	7.50199	1.186-1	0.0129	7.25496	hypothetical protein
#VALUE!	0.841751	CLJU_RS05475	1.31-1	0.153	8.70135	9.09167	1.17-1	0.0301	13.0107	13.2374	1.188-1	0.00177	12.9887	rRNA methyltransferase, YqxC-related, putative
1.189-1	0.841043	CLJU_RS04380	1.295	0.276	6.62878	6.25531	1.07	0.204	10.8447	10.7463	1.189-1	0.00845	10.4956	sodium/proton antiporter, putative
#VALUE!	0.840336	CLJU_RS21435	1.243-1	0.618	3.85351	4.16808	1.19-1	0.0248	8.32912	8.58123	1.185-1	0.00794	8.33524	phage endonuclease (NUMOD4, HNH_3)
#VALUE!	0.839631	CLJU_RS21075	1.046	0.786	12.1163	12.0511	1.16	0.0389	14.088	13.8735	1.191-1	0.0257	13.6203	single-strand-binding protein
1.192-1	0.838926	CLJU_RS00530	1.056-1	0.26	6.78032	6.85978	1.192-1	0.0166	11.9049	12.1584	1.014-1	0.773	12.1379	aminopeptidase, M42 family
#VALUE!	0.838926	CLJU_RS01175	1.1-1	0.74	11.2722	11.4097	1.192-1	0.0361	14.002	14.2563	1.169-1	0.00314	14.0301	ATP synthase F1, delta subunit
1.194-1	0.837521	CLJU_RS07500	1.425	0.155	1.0516	0.54059	1.194-1	0.0136	6.60243	6.85854	1.323-1	0.104	6.45466	carbamate kinase
1.194-1	0.837521	CLJU_RS15840	1.116-1	0.578	4.59347	4.75241	1.019	0.879	5.89038	5.8623	1.194-1	0.0483	5.606	metal-binding transcriptional regulator, CsoR superfamily, putative
#N/A	0.83682	CLJU_RS19718	#N/A	#N/A	undef	undef	1.189-1	0.0655	2.09517	2.3454	1.195-1	0.0246	2.08768	membrane protein, putative
1.196-1	0.83612	CLJU_RS01375	1.205-1	0.136	9.22712	9.49638	1.196-1	0.00724	13.7438	14.003	1.039-1	0.257	13.9478	fructose-1,6-bisphosphate aldolase, class II
1.199-1	0.834028	CLJU_RS11535	1.007-1	0.961	7.63271	7.6434	1.017	0.827	12.6821	12.6573	1.199-1	0.00173	12.3955	butanol dehydrogenase, NAD-dependent, putative
1.203-1	0.831255	CLJU_RS07650	1.645-1	0.17	0.21301	0.93188	1.203-1	0.0151	2.89946	3.16646	1.101	0.198	3.30528	germinant nutrient receptor-associated lipoprotein, GerC family, putative
1.205-1	0.829876	CLJU_RS11610	2.411	0.081	0.0494	-1.22063	1.205-1	0.0398	3.41196	3.68215	1.091-1	0.622	3.55561	oxidoreductase, FAD-binding subunit, putative
1.206-1	0.829187	CLJU_RS17055	1.201	0.464	5.85314	5.58849	1.206-1	0.0298	9.72604	9.99735	1.004	0.905	10.0037	SAM-dependent methyltransferase
1.206-1	0.829187	CLJU_RS11255	1.175	0.677	1.5252	1.29194	1.206-1	0.0338	5.7373	6.00811	1.203-1	0.076	5.74057	methyl-accepting chemotaxis sensory transducer, class 44H, Cache_1 domain-containing
#VALUE!	0.829187	CLJU_RS06265	1.017	0.844	10.3707	10.3452	1.206-1	0.0353	13.7381	14.0084	1.185-1	0.0114	13.7634	acetate kinase
1.207-1	0.8285	CLJU_RS05150	1.431	0.153	1.81991	1.30277	1.207-1	0.0137	3.32055	3.59294	1.179-1	0.198	3.35463	ATPase, AAA superfamily, putative
1.21-1	0.826446	CLJU_RS15830	1.21-1	0.0483	5.9848	6.25986	1.246-1	0.222	10.3498	10.6672	1.158-1	0.226	10.4553	alanine racemase
1.211-1	0.825764	CLJU_RS20895	1.221-1	0.168	6.25592	6.5441	1.211-1	0.0161	9.91112	10.1876	1.097-1	0.0662	10.0537	aspartyl aminopeptidase, M18 family
#VALUE!	0.825764	CLJU_RS05135	1.009-1	0.911	8.60311	8.6172	1.147-1	0.0266	12.2393	12.4377	1.211-1	0.00308	12.1605	cobalt-dependent pyrophosphatase (CBS_pair, DRTGG, DHHA2)
1.212-1	0.825083	CLJU_RS10195	1.341-1	0.17	11.1693	11.5928	1.113	0.0846	13.1425	12.9876	1.212-1	0.0328	12.7099	translation initiation factor IF-3
1.214-1	0.823723	CLJU_RS09130	1.338	0.0876	6.18699	5.76691	1.214-1	0.0281	9.07651	9.35635	1.168-1	0.0658	9.13229	sensor diguanylate cyclase/phosphodiesterase (sensory_box, GGDEF, EAL)
1.215-1	0.823045	CLJU_RS19240	1.214	0.08	8.4284	8.14778	1.086	0.126	12.6479	12.5281	1.215-1	0.00713	12.2461	SsrA-binding protein
1.215-1	0.823045	CLJU_RS05625	1.134	0.654	4.89083	4.70855	1.085-1	0.455	11.0442	11.1626	1.215-1	0.0285	10.8813	transcriptional repressor, CsoR-like family
1.219-1	0.820345	CLJU_RS03960	1.376	0.155	12.2667	11.8058	1.072	0.302	11.9685	11.8672	1.219-1	0.00511	11.581	protein of unknown function YqeY
#N/A	0.819672	CLJU_RS20380	#N/A	#N/A	undef	undef	1.27-1	0.116	2.65568	3.00078	1.22-1	0.04	2.71362	conserved hypothetical protein
1.221-1	0.819001	CLJU_RS15835	1.173-1	0.31	4.62614	4.85678	1.01-1	0.892	11.2812	11.2961	1.221-1	0.00269	11.0078	membrane protein, putative
1.221-1	0.819001	CLJU_RS20085	1.508	0.0744	12.2348	11.6413	1.008	0.793	14.1349	14.122	1.221-1	0.00537	13.8337	ribosomal protein S4
1.221-1	0.819001	CLJU_RS07710	1.156	0.404	7.47764	7.26827	1.163	0.114	11.5039	11.286	1.221-1	0.00787	10.997	peptidoglycan L,D-transpeptidase (PG_binding_4, PG_binding_4, YkuD)
1.221-1	0.819001	CLJU_RS03040	1.103-1	0.442	7.65482	7.79682	1.107-1	0.29	12.2198	12.3677	1.221-1	0.0267	12.0795	glutamine amidotransferase, putative
1.222-1	0.818331	CLJU_RS00005	1.344	0.37	7.7578	7.3312	1.047-1	0.703	11.6738	11.7407	1.222-1	0.026	11.4514	chromosomal replication initiator protein DnaA
#VALUE!	0.816993	CLJU_RS01290	1.159	0.168	9.26225	9.04929	1.109-1	0.0489	13.3671	13.5175	1.224-1	0.00301	13.2252	peptide chain release factor 2, programmed frameshift
1.225-1	0.816327	CLJU_RS17393	undef	undef	0.51116	undef	1.032-1	0.738	2.52509	2.57093	1.225-1	0.00125	2.27766	conserved hypothetical protein
1.226-1	0.815661	CLJU_RS10460	1.425	0.177	9.06376	8.55255	1.19	0.122	12.1896	11.9379	1.226-1	0.00589	11.6429	S-adenosylmethionine decarboxylase proenzyme
1.227-1	0.814996	CLJU_RS01747	undef	undef	0.0052	undef	1.183-1	0.16	2.55433	2.7972	1.227-1	0.047	2.50206	membrane protein, putative
1.233-1	0.81103	CLJU_RS07885	1.709	0.0536	4.18916	3.41559	1.276	0.0809	9.45454	9.10182	1.233-1	0.0221	8.79941	anthranilate phosphoribosyltransferase
1.234-1	0.810373	CLJU_RS03850	1.143-1	0.246	6.32245	6.51643	1.114	0.276	8.50779	8.35168	1.234-1	0.0176	8.04744	membrane protein PRK06771, putative
1.235-1	0.809717	CLJU_RS04645	1.419-1	0.0625	7.9028	8.4084	1.235-1	0.00621	13.8426	14.1474	1.016-1	0.685	14.1241	protein glutamate methyltransferase CheR associated with MCPs of class 44H
1.235-1	0.809717	CLJU_RS07900	1.698	0.0594	4.85836	4.09409	1.35	0.0662	11.4241	10.9905	1.235-1	0.00196	10.6855	tryptophan synthase, beta subunit
#VALUE!	0.809061	CLJU_RS00450	1.425	0.0898	6.60899	6.09735	1.236-1	0.0327	10.4686	10.7746	1.115-1	0.0375	10.6171	iron-sulfur cluster-binding oxidoreductase
#VALUE!	0.809061	CLJU_RS18680	1.043-1	0.345	8.3018	8.36281	1.136-1	0.0398	12.0826	12.2677	1.236-1	0.000196	11.9618	iron-sulfur cluster assembly protein, SufB/SufD-like, putative
1.237-1	0.808407	CLJU_RS10135	1.203-1	0.331	4.96671	5.23433	1.237-1	0.0323	10.7307	11.0383	1.09	0.29	11.1621	GTPase, putative
#VALUE!	0.808407	CLJU_RS06025	1.038-1	0.915	7.42557	7.47988	1.237-1	0.0356	12.0235	12.331	1.127-1	0.0313	12.1585	glycosyltransferase, EpsO_like family
#VALUE!	0.807754	CLJU_RS00540	1.058	0.49	7.43051	7.34785	1.238-1	0.0103	11.6694	11.978	1.193-1	0.00354	11.7227	aminopeptidase, M42 family
1.241-1	0.805802	CLJU_RS16015	1.494	0.423	0.73789	0.15782	1.132-1	0.0508	2.27427	2.4534	1.241-1	0.000521	2.14137	helix-turn-helix XRE domain protein
1.242-1	0.805153	CLJU_RS18600	1.13	0.499	4.62321	4.44562	1.451	0.0504	10.2992	9.76216	1.242-1	0.0204	9.44879	pyridoxamine-5'-phosphate oxidase-related FMN-binding protein, putative
1.242-1	0.805153	CLJU_RS18590	1.047	0.833	10.5432	10.4767	1.027	0.724	14.2914	14.2529	1.242-1	0.0382	13.94	nitrogenase molybdenum-iron cofactor biosynthesis protein NifB/NifX-related protein
1.244-1	0.803859	CLJU_RS18700	1.231	0.153	8.3586	8.05784	1.006-1	0.953	12.423	12.4317	1.244-1	0.00938	12.1157	protein of unknown function DUF1847
#VALUE!	0.803213	CLJU_RS11965	1.191-1	0.426	9.43012	9.68313	1.245-1	0.0294	13.9914	14.3087	1.232-1	0.00385	14.0068	amino acid antiporter, putative
#VALUE!	0.802568	CLJU_RS12795	1.283-1	0.183	3.17689	3.53705	1.246-1	0.0302	10.1796	10.497	1.223-1	0.00776	10.2055	diol dehydratase-activating enzyme, putative
#VALUE!	0.801282	CLJU_RS17800	1.119-1	0.474	8.12893	8.29218	1.248-1	0.0116	12.5661	12.8865	1.16-1	0.00981	12.6718	conserved hypothetical protein
1.248-1	0.801282	CLJU_RS19330	1.14-1	0.277	7.51556	7.70505	1.248-1	0.026	12.8774	13.198	1.051	0.208	13.2694	molybdopterin-binding domain nicotinamide nucleotide amidohydrolase, putative
1.249-1	0.800641	CLJU_RS05485	1.218	0.396	7.72401	7.43916	1.086-1	0.42	11.1164	11.2358	1.249-1	0.0252	10.9144	arginine-responsive helix-turn-helix transcriptional regulator
1.25-1	0.8	CLJU_RS06465	1.3	0.452	9.37141	8.99257	1.335	0.138	12.2671	11.8493	1.25-1	0.0379	11.5268	5'-to-3' exooligoribonuclease and 3',5'-bis-phosphoadenosine 3'-phosphohydrolase
1.251-1	0.799361	CLJU_RS18595	1.392	0.142	6.57585	6.09784	1.158	0.253	10.6344	10.4218	1.251-1	0.0387	10.0985	winged helix-turn-helix transcriptional regulator, HxlR family
1.252-1	0.798722	CLJU_RS20680	1.23-1	0.223	9.43729	9.7365	1.067	0.547	13.211	13.1167	1.252-1	0.0213	12.7919	UDP-N-acetylglucosamine 1-carboxyvinyltransferase
#VALUE!	0.798085	CLJU_RS06485	1.13	0.0413	9.24073	9.06402	1.026	0.729	13.81	13.7726	1.253-1	0.0106	13.4463	polyribonucleotide nucleotidyltransferase
1.253-1	0.798085	CLJU_RS16085	1.15	0.391	5.96955	5.76716	1.253-1	0.0297	8.82521	9.15162	1.078	0.16	9.25999	toxin, Fic family
1.253-1	0.798085	CLJU_RS13265	1.23	0.222	4.80544	4.50598	1.198-1	0.392	10.2949	10.5562	1.253-1	0.0154	10.2298	iron-sulfur cluster assembly ATPase, SufC-like, putative
1.254-1	0.797448	CLJU_RS21125	1.254-1	0.000296	6.55469	6.88204	1.222-1	0.201	12.018	12.3082	1.117-1	0.236	12.1476	sporulation initiation inhibitor protein Soj
1.254-1	0.797448	CLJU_RS01900	2.239	undef	0.65956	-0.50375	1.254-1	0.016	2.63352	2.96097	1.038-1	0.762	2.90644	protein of unknown function UPF0180
#VALUE!	0.796813	CLJU_RS08900	1.049	0.711	5.88526	5.81523	1.255-1	0.000411	10.1381	10.4667	1.121-1	0.0412	10.3013	deoxyribonucleoside-responsive winged helix-turn-helix transcriptional regulator DeoR
1.255-1	0.796813	CLJU_RS05250	1.274-1	0.145	8.94837	9.29878	1.255-1	0.0246	12.1714	12.5	1.091	0.078	12.6251	cell division protein DivIVA
1.255-1	0.796813	CLJU_RS01285	1.006-1	0.901	9.19947	9.20851	1.083-1	0.179	13.1168	13.2329	1.255-1	5.17e-05	12.9047	preprotein translocase, SecA subunit
1.258-1	0.794913	CLJU_RS00160	1.266	0.488	2.12083	1.78029	1.258-1	0.0394	2.56894	2.90026	1.203-1	0.145	2.63294	hypothetical protein
#VALUE!	0.793651	CLJU_RS00255	1.048	0.859	6.14864	6.08009	1.26-1	0.00719	8.71869	9.0522	1.232-1	0.031	8.75012	conserved hypothetical protein
1.26-1	0.793651	CLJU_RS12950	1.127-1	0.672	1.34149	1.51488	1.26-1	0.0236	8.29806	8.63221	1.056	0.326	8.71022	ABC transporter, membrane protein
#N/A	0.793651	CLJU_RS02670	#N/A	#N/A	undef	undef	1.351-1	0.0871	2.54436	2.97873	1.26-1	0.0458	2.64422	glycosyltransferase, MtfB-like family
1.261-1	0.793021	CLJU_RS00030	1.035-1	0.279	8.84053	8.89068	1.003-1	0.96	12.5757	12.5807	1.261-1	0.000347	12.2452	DNA gyrase, B subunit
#VALUE!	0.792393	CLJU_RS03555	1.162-1	0.182	8.50637	8.72325	1.262-1	0.0218	13.3004	13.6361	1.074	0.0401	13.7397	cell shape-determining protein MreB
1.263-1	0.791766	CLJU_RS06520	1.263-1	0.0228	10.5418	10.8788	1.045	0.438	14.0538	13.9902	1.03-1	0.661	13.9465	recombinase RecA
1.264-1	0.791139	CLJU_RS03565	1.177-1	0.372	6.81149	7.04715	1.264-1	0.0378	12.4614	12.7997	1.037-1	0.544	12.7469	cell shape-determining protein MreD
1.264-1	0.791139	CLJU_RS20170	2.005	0.0588	10.9265	9.92232	1.123	0.16	13.6365	13.4688	1.264-1	0.00312	13.1297	ribosomal protein S17
1.265-1	0.790514	CLJU_RS20760	1.308-1	0.0553	7.80504	8.19289	1.187-1	0.113	13.5488	13.7964	1.265-1	0.0138	13.4565	3-oxoacyl-(acyl carrier protein) synthase II
1.269-1	0.788022	CLJU_RS17405	1.128	0.444	7.74805	7.57428	1.07	0.331	12.4282	12.3295	1.269-1	0.000476	11.9852	(R)-2-hydroxyacyl-CoA dehydratase and radicalizing ATPase, DUF2229-containing
1.269-1	0.788022	CLJU_RS14020	1.086	0.54	5.58571	5.46553	1.116-1	0.126	9.42229	9.58152	1.269-1	0.00279	9.23736	ATP-dependent DNA helicase
1.269-1	0.788022	CLJU_RS02620	1.075	0.668	7.10367	6.99843	1.018-1	0.863	10.9576	10.9846	1.269-1	0.0055	10.6409	glucose-1-phosphate thymidylyltransferase
1.269-1	0.788022	CLJU_RS14620	1.234	0.185	5.77616	5.47182	1.067-1	0.567	6.90212	6.99647	1.269-1	0.0287	6.6527	prolidase family protein
1.271-1	0.786782	CLJU_RS09450	1.035	0.779	3.99173	3.94139	1.271-1	0.0039	10.7603	11.1073	1.038-1	0.259	11.0527	tripeptide aminopeptidase T
1.271-1	0.786782	CLJU_RS00520	1.367	0.0787	2.97434	2.52274	1.271-1	0.0449	7.68788	8.03427	1.178-1	0.148	7.79692	ABC transporter, ATP-binding protein
#VALUE!	0.786164	CLJU_RS06225	1.117-1	0.0432	7.74518	7.90546	1.272-1	0.00109	11.1669	11.515	1.169-1	0.00963	11.2896	phosphatase and kinase, putative
1.272-1	0.786164	CLJU_RS08415	1.174-1	0.587	2.78856	3.02043	1.272-1	0.0324	8.0101	8.35796	1.012	0.916	8.37509	ABC transporter, periplasmic metal-binding lipoprotein, TroA_e family
1.273-1	0.785546	CLJU_RS17540	1.236-1	0.184	7.79795	8.10385	1.074-1	0.103	12.8988	13.0023	1.273-1	0.000625	12.6536	ATP-dependent Lon protease (La)
#VALUE!	0.784929	CLJU_RS20790	1.361-1	0.063	8.73051	9.17589	1.172-1	0.0499	13.5057	13.7353	1.274-1	0.00264	13.3859	oxidoreductase, 2-nitropropane dioxygenase family
1.274-1	0.784929	CLJU_RS13335	2.432	0.289	0.45148	-0.83104	1.256-1	0.078	2.35931	2.68847	1.274-1	0.0139	2.33844	ABC transporter, membrane protein
#VALUE!	0.784314	CLJU_RS16845	1.6-1	0.108	8.59923	9.27767	1.275-1	0.00494	11.6494	12.0006	1.273-1	0.00491	11.6519	glycosyltransferase, WlbH-like family
#VALUE!	0.783699	CLJU_RS08865	1.146-1	0.0123	3.96258	4.16	1.276-1	0.0204	8.0137	8.36565	1.081-1	0.226	8.25214	methyl-accepting chemotaxis sensory transducer, class 24H
1.278-1	0.782473	CLJU_RS16665	1.09-1	0.333	7.41193	7.53693	1.239-1	0.163	10.9549	11.2648	1.278-1	0.000318	10.9106	S-adenosylmethionine--tRNA (7-aminomethyl-7-carbaguanosine34)-ribosyltransferase-isomerase
1.279-1	0.781861	CLJU_RS02775	1.279-1	0.0172	7.41849	7.77412	1.162-1	0.614	10.1893	10.4066	1.29-1	0.163	10.0388	ABC transporter, membrane protein
#VALUE!	0.781861	CLJU_RS10310	undef	undef	undef	undef	1.213-1	0.0158	2.07999	2.35913	1.279-1	0.00373	2.00318	protein of unknown function, DUF2229-containing
#VALUE!	0.781861	CLJU_RS18815	1.364-1	0.0862	7.42268	7.87082	1.279-1	0.0484	10.8283	11.1835	1.23-1	0.00547	10.8843	ribosomal protein S18 alanine N-acetyltransferase
1.281-1	0.78064	CLJU_RS20440	1.281-1	0.0223	9.08442	9.44192	1.087-1	0.415	11.8397	11.9603	1.095-1	0.251	11.8284	transcription elongation factor GreA
#VALUE!	0.780031	CLJU_RS14025	1.656	0.0602	4.30552	3.5776	1.282-1	0.011	8.56564	8.92445	1.223-1	0.000497	8.633	conserved hypothetical protein
1.283-1	0.779423	CLJU_RS04430	1.23-1	0.0631	7.87609	8.17541	1.283-1	0.00269	12.4924	12.8525	1.086	0.0892	12.9718	transglutaminase/protease superfamily protein, Big_5 domain-containing
#VALUE!	0.779423	CLJU_RS10615	1.245-1	0.307	7.41725	7.73411	1.254-1	0.0156	11.4327	11.7593	1.283-1	0.00396	11.3993	winged helix-turn-helix transcriptional regulator, FCD domain-containing, GntR family
#VALUE!	0.77821	CLJU_RS05635	1.388	0.356	3.76106	3.28784	1.248-1	0.0335	9.97749	10.2977	1.285-1	0.0016	9.93506	protein of unknown function DUF1212
1.286-1	0.777605	CLJU_RS18580	1.17-1	0.177	11.4696	11.6969	1.056-1	0.301	14.9075	14.9875	1.286-1	0.000414	14.6238	NTPase, 4Fe-4S-binding
1.287-1	0.777001	CLJU_RS20460	1.287-1	0.0056	9.82298	10.1878	1.18-1	0.134	13.1319	13.371	1.045-1	0.456	13.3071	cell division ATP-dependent zinc-binding protease FtsH
#VALUE!	0.776398	CLJU_RS20730	1.282-1	0.00799	8.41533	8.77397	1.288-1	0.0291	10.6465	11.0123	1.281-1	0.00564	10.6544	D-isomer-specific 2-hydroxyacid dehydrogenase, NAD-dependent
#VALUE!	0.776398	CLJU_RS14115	1.288-1	0.0423	6.55687	6.92289	1.283-1	0.032	13.1579	13.5175	1.093-1	0.0577	13.3883	CW_binding_2 domain repeat surface protein (CW_binding_2, CW_binding_2, CW_binding_2)
1.288-1	0.776398	CLJU_RS20225	1.288-1	0.0471	10.9757	11.3419	1.001-1	0.982	15.0818	15.0841	2017-01-01	0.996	15.0837	translation elongation factor Tu
1.288-1	0.776398	CLJU_RS06405	1.038-1	0.821	8.46866	8.52247	1.045-1	0.808	12.9414	13.0056	1.288-1	0.038	12.6398	ribosome recycling factor
1.289-1	0.775795	CLJU_RS15250	2.636	0.14	3.48261	2.08402	1.289-1	0.00423	7.74888	8.11589	1.03-1	0.712	8.07211	conserved hypothetical protein
1.291-1	0.774593	CLJU_RS02505	1.291-1	0.0197	11.5553	11.9249	1.173-1	0.0552	14.6884	14.9198	1.057-1	0.179	14.8397	CW_binding_2 domain repeat surface protein (CW_binding_2, CW_binding_2, CW_binding_2)
#VALUE!	0.774593	CLJU_RS16730	1.291-1	0.0354	7.5559	7.92445	1.113-1	0.0396	13.5376	13.693	1.055	0.162	13.7705	membrane transglycosylase and transpeptidase PBP1A
1.294-1	0.772798	CLJU_RS16850	1.294-1	0.00459	7.53594	7.90843	1.244-1	0.102	12.1586	12.4737	1.087-1	0.381	12.3527	NAD-dependent nucleoside-5'-diphosphate-sugar epimerase/dehydratase
1.294-1	0.772798	CLJU_RS20665	1.073-1	0.505	5.78585	5.88769	1.167	0.138	11.0655	10.8426	1.294-1	0.0429	10.47	glutamate racemase
#VALUE!	0.772201	CLJU_RS01380	undef	undef	undef	undef	1.276-1	0.00346	2.08703	2.43958	1.295-1	0.00586	2.06594	protein of unknown function DUF4363
1.295-1	0.772201	CLJU_RS01080	1.327-1	0.297	5.09057	5.4993	1.365-1	0.0939	5.90804	6.35721	1.295-1	0.0341	5.98404	conserved hypothetical protein
#VALUE!	0.77101	CLJU_RS06805	1.017-1	0.901	6.91662	6.94179	1.209-1	0.0177	9.88612	10.1609	1.297-1	0.0195	9.78511	methyl-accepting chemotaxis sensory transducer, class 34H, zinc-binding CZB domain-containing
1.298-1	0.770416	CLJU_RS18460	1.147	0.202	11.3123	11.1139	1.124	0.214	13.8312	13.6624	1.298-1	0.0158	13.2852	formate transporter, putative
1.299-1	0.769823	CLJU_RS07085	1.21-1	0.343	3.65303	3.92875	1.091-1	0.0578	7.57556	7.70215	1.299-1	0.015	7.32374	protein of unknown function DUF3783
#N/A	0.769823	CLJU_RS01765	#N/A	#N/A	undef	undef	1.253-1	0.199	2.19585	2.52168	1.299-1	0.0281	2.14414	phage protein of unknown function, HK97 gp10 family
1.3-1	0.769231	CLJU_RS00445	1.3-1	0.0325	7.95786	8.33732	1.001-1	0.968	13.6387	13.6415	1.002-1	0.943	13.6377	conserved hypothetical protein
1.3-1	0.769231	CLJU_RS05480	1.366-1	0.388	9.09348	9.54448	1.238-1	0.104	10.8479	11.1564	1.3-1	0.00404	10.777	polyphosphate/ATP-dependent NAD kinase
1.301-1	0.76864	CLJU_RS21050	1.107	0.57	8.05647	7.90892	1.157-1	0.0752	11.8186	12.0297	1.301-1	0.00267	11.6492	ribosomal protein L9
#VALUE!	0.768049	CLJU_RS05470	1.302-1	0.0273	8.42732	8.80812	1.196-1	0.00556	12.8034	13.0618	1.04-1	0.278	13.0041	1-deoxy-D-xylulose-5-phosphate synthase
1.303-1	0.76746	CLJU_RS01545	1.303-1	0.0271	7.7381	8.12099	1.197-1	0.221	12.7172	12.9774	1.057	0.536	13.0569	peptidoglycan transpeptidase
1.303-1	0.76746	CLJU_RS01485	2.058	0.123	8.86698	7.8256	1.07	0.2	11.7916	11.6932	1.303-1	0.00016	11.3112	antitoxin, putative
#VALUE!	0.766871	CLJU_RS05260	1.363	0.175	6.11636	5.66862	1.254-1	0.0273	11.365	11.6917	1.304-1	0.000142	11.3077	lipoprotein signal peptidase
#VALUE!	0.766871	CLJU_RS05060	1.293	0.669	5.45092	5.07918	1.304-1	0.0405	8.97712	9.36007	1.284	0.00739	9.72029	flagellar protein FlbD
1.304-1	0.766871	CLJU_RS18685	1.422-1	0.162	7.70677	8.21495	1.209-1	0.075	11.432	11.7067	1.304-1	0.00334	11.3229	iron-sulfur cluster assembly ATPase, SufC-like, putative
1.304-1	0.766871	CLJU_RS10480	1.869	0.0543	8.86152	7.95893	1.202	0.131	12.1047	11.8383	1.304-1	0.00719	11.4545	helix-turn-helix transcriptional regulator, RpiR family
#VALUE!	0.765697	CLJU_RS05960	1.3-1	0.00753	6.90743	7.28615	1.267-1	0.0516	10.9803	11.3227	1.306-1	0.00259	10.9366	alanyl-tRNA synthetase
#VALUE!	0.764526	CLJU_RS13180	1.149-1	0.428	8.18073	8.38137	1.308-1	0.00722	12.4756	12.8639	1.13-1	0.00299	12.6868	glutaminyl-tRNA synthetase
1.308-1	0.764526	CLJU_RS21085	1.008-1	0.934	7.6735	7.68591	1.308-1	0.013	12.1026	12.4904	1.158-1	0.153	12.2783	protein of unknown function DUF951
1.309-1	0.763942	CLJU_RS04640	1.333-1	0.0503	10.1553	10.571	1.309-1	0.0193	13.0791	13.4677	1.018-1	0.479	13.4413	protein glutamate methylesterase CheB associated with MCPs of class 44H, response receiver domain-containing
#VALUE!	0.763359	CLJU_RS01940	1.018-1	0.861	6.89032	6.91728	1.215-1	0.0152	11.5161	11.7974	1.31-1	0.0205	11.4073	6-pyruvyl-tetrahydropterin synthase-like domain membrane protein
1.31-1	0.763359	CLJU_RS13875	1.269-1	0.0875	7.27831	7.62296	1.17-1	0.0563	11.9385	12.1661	1.31-1	0.0466	11.7756	2-hydroxy-3-oxopropanoate reductase
1.311-1	0.762777	CLJU_RS20150	1.732	0.0821	12.1224	11.3298	1.157	0.12	13.8844	13.6728	1.311-1	0.000891	13.2817	ribosomal protein S14
1.311-1	0.762777	CLJU_RS12440	1.069	0.218	6.85663	6.75993	1.322-1	0.0611	9.5687	9.97226	1.311-1	0.00778	9.58147	SAM-dependent methyltransferase
#VALUE!	0.762195	CLJU_RS01190	1.312-1	0.0191	11.953	12.345	1.118-1	0.0239	15.3151	15.4762	1.16-1	0.0112	15.2616	ATP synthase F1, beta subunit
#VALUE!	0.762195	CLJU_RS05265	1.312-1	0.0235	7.18685	7.57926	1.247-1	0.0252	10.9675	11.2866	1.203-1	0.00588	11.0187	23S rRNA pseudouridine1911/1915/1917 synthase
1.312-1	0.762195	CLJU_RS18585	1.075-1	0.296	12.0384	12.1431	2017-01-01	0.99	14.8936	14.8946	1.312-1	0.000267	14.5026	NTPase, 4Fe-4S-binding
1.312-1	0.762195	CLJU_RS16945	1.134	0.187	7.08512	6.90363	1.162-1	0.23	12.1426	12.3599	1.312-1	0.00112	11.9676	protein of unknown function DUF523
1.312-1	0.762195	CLJU_RS19350	1.092	0.771	4.7132	4.58512	1.395	0.0645	10.7302	10.25	1.312-1	0.0219	9.85721	serine acetyltransferase
1.313-1	0.761615	CLJU_RS20235	1.172	0.389	11.9149	11.6859	1.027-1	0.32	13.8055	13.8445	1.313-1	0.000749	13.4506	ribosomal protein S7
1.313-1	0.761615	CLJU_RS06000	1.252	0.194	8.04849	7.72404	1.045	0.718	12.4041	12.3395	1.313-1	0.00799	11.9462	SAM-dependent O-methyltransferase
1.314-1	0.761035	CLJU_RS14120	1.115-1	0.762	5.37814	5.53584	1.117-1	0.439	9.27519	9.43596	1.314-1	0.018	9.04162	protein of unknown function DUF503
1.315-1	0.760456	CLJU_RS20265	1.191-1	0.188	12.0426	12.2953	1.001	0.978	13.8346	13.8325	1.315-1	0.0107	13.4368	ribosomal protein L10
1.315-1	0.760456	CLJU_RS17435	1.024	0.878	5.79627	5.76172	1.394-1	0.051	8.83925	9.31858	1.315-1	0.0184	8.92326	recombination regulator RecX
#N/A	0.760456	CLJU_RS01725	#N/A	#N/A	undef	undef	1.386-1	0.109	2.43951	2.91088	1.315-1	0.0342	2.51508	phage terminase, large subunit, putative
1.318-1	0.758725	CLJU_RS01530	1.318-1	0.0123	7.06697	7.46601	1.413-1	0.0594	11.3564	11.8559	1.104	0.218	11.998	excinuclease ABC, A subunit
#VALUE!	0.758725	CLJU_RS19525	1.056-1	0.857	8.09972	8.17864	1.288-1	0.0137	11.7043	12.0695	1.318-1	0.0056	11.6707	redox-active protein, C_GCAxxG_C_C family, putative
#VALUE!	0.758725	CLJU_RS19025	1.172-1	0.528	6.09309	6.32263	1.318-1	0.0142	8.92618	9.32479	1.256-1	0.00384	8.99528	ABC transporter, ATP-binding protein
1.318-1	0.758725	CLJU_RS16605	1.278-1	0.121	7.6148	7.96941	1.318-1	0.0311	12.0007	12.3998	1.027	0.73	12.4383	zinc-dependent hydrolase YcbL
#VALUE!	0.757576	CLJU_RS04630	1.216-1	0.492	8.57742	8.86054	1.32-1	0.0049	12.1102	12.511	1.14-1	0.00431	12.3218	scaffold protein CheW associated with MCPs of class 44H
1.32-1	0.757576	CLJU_RS07070	undef	undef	undef	undef	1.32-1	0.0448	4.81981	5.22073	1.022	0.794	5.25184	peptidase lipoprotein, S41 family
1.32-1	0.757576	CLJU_RS09730	1.136	0.434	5.47595	5.29198	1.269	0.0608	8.78922	8.44482	1.32-1	0.00397	8.04354	glyoxalase/bleomycin resistance protein/dioxygenase superfamily protein
#VALUE!	0.757002	CLJU_RS17060	1.167-1	0.0529	5.71094	5.93411	1.321-1	0.0311	9.48437	9.88669	1.251-1	0.0231	9.56337	chaperonin Hsp33
1.322-1	0.75643	CLJU_RS12370	1.023-1	0.894	3.48846	3.52187	1.322-1	0.021	2.26306	2.66679	1.179-1	0.17	2.42909	membrane protein, putative
1.322-1	0.75643	CLJU_RS06330	1.291	0.0521	7.60383	7.23493	1.283	0.0532	10.8523	10.4921	1.322-1	0.00108	10.0889	16S rRNA processing protein RimM
1.323-1	0.755858	CLJU_RS10620	1.184-1	0.517	5.72998	5.97404	1.323-1	0.00762	11.1282	11.5328	1.087-1	0.277	11.4111	ribonuclease H superfamily protein
#VALUE!	0.754717	CLJU_RS05775	1.325-1	0.0266	8.08088	8.48715	1.469-1	0.0734	10.4546	11.0095	1.304	0.0162	11.3925	winged helix-turn-helix transcriptional response regulator (REC, trans_reg_C)
1.325-1	0.754717	CLJU_RS17275	1.225	0.399	3.84827	3.55472	1.209-1	0.308	9.24878	9.52375	1.325-1	0.0271	9.11775	4-methyl-5-(2-hydroxyethyl)thiazole kinase, putative
#VALUE!	0.754148	CLJU_RS02300	1.045	0.857	6.11582	6.05148	1.29-1	0.00281	9.57519	9.94351	1.326-1	0.0167	9.53622	zinc ribbon protein of unknown function DUF2089
1.326-1	0.754148	CLJU_RS04540	1.224-1	0.296	5.43903	5.73149	1.086-1	0.382	9.92484	10.045	1.326-1	0.0399	9.63752	lipoate--protein ligase A
1.328-1	0.753012	CLJU_RS06585	1.335-1	0.0866	5.64665	6.06404	1.328-1	0.0499	10.7208	11.1308	1.184-1	0.056	10.8871	transpeptidase superfamily protein
1.328-1	0.753012	CLJU_RS16180	1.117-1	0.693	2.69088	2.85138	1.176-1	0.0832	6.44417	6.67883	1.328-1	0.0035	6.26934	membrane protein, major facilitator superfamily
1.329-1	0.752445	CLJU_RS06950	1.067	0.705	5.9385	5.84406	1.101-1	0.333	9.88198	10.0212	1.329-1	0.0015	9.61049	winged helix-turn-helix transcriptional response regulator (REC, trans_reg_C)
1.33-1	0.75188	CLJU_RS02050	1.813-1	0.0661	7.38659	8.24537	1.33-1	0.0124	11.0648	11.4768	1.355-1	0.148	11.0378	RNA polymerase sigma factor
1.33-1	0.75188	CLJU_RS07160	1.239-1	0.382	0.05157	0.36125	1.275-1	0.106	2.62762	2.97918	1.33-1	0.0128	2.5667	membrane protein, putative
#VALUE!	0.751315	CLJU_RS10160	1.217	0.0353	4.12755	3.84397	1.331-1	0.00777	10.9054	11.3187	1.185-1	0.00575	11.0729	pterin-binding protein, putative
1.331-1	0.751315	CLJU_RS02615	1.051-1	0.628	6.81769	6.8903	1.097-1	0.321	10.9778	11.1124	1.331-1	0.000545	10.6994	dTDP-glucose 4,6-dehydratase
1.331-1	0.751315	CLJU_RS14067	1.425	0.687	2.26027	1.74837	1.096	0.48	7.17847	7.04509	1.331-1	0.0126	6.63255	peptide lactone autoinducer precursor
1.332-1	0.750751	CLJU_RS02345	1.317	0.149	7.7726	7.37442	1.072	0.54	12.2684	12.1678	1.332-1	0.00243	11.7541	tRNA (2-thio-C32)--thiol ligase
1.333-1	0.750188	CLJU_RS16660	1.326-1	0.136	7.25912	7.66631	1.115-1	0.134	13.0076	13.1648	1.333-1	6.06e-05	12.7491	tRNA (guanosine34)--7-aminomethyl-7-carbaguanine transglycosylase
1.336-1	0.748503	CLJU_RS09895	1.23	0.324	5.34	5.0413	1.059-1	0.213	10.2486	10.3325	1.336-1	0.00181	9.91366	molybdate/tungstate--(bis-)molybdopterin ligase
#VALUE!	0.747943	CLJU_RS05370	undef	undef	undef	undef	1.331-1	0.00463	2.53453	2.94726	1.337-1	0.00224	2.52789	type II secretion system lipoprotein of unknown function
#VALUE!	0.747943	CLJU_RS09720	1.057	0.684	4.10563	4.02502	1.264-1	0.00849	10.8108	11.1492	1.337-1	1.16e-05	10.7292	misacylated tRNA(Pro) deacylase, PrdX family
#VALUE!	0.747943	CLJU_RS06960	1.399-1	0.253	6.55869	7.04395	1.114-1	0.0497	12.0903	12.2468	1.337-1	1.28e-05	11.8274	sodium-driven efflux pump (MatE, MatE)
1.338-1	0.747384	CLJU_RS01520	1.021-1	0.927	6.33363	6.36437	1.338-1	0.0117	12.3462	12.7673	1.08-1	0.111	12.6551	peptide-binding membrane protein (PDZ/DHR/GLGF), putative
#VALUE!	0.746826	CLJU_RS01560	1.206-1	0.0281	7.57822	7.84882	1.365-1	0.115	10.9617	11.4115	1.339-1	0.0275	10.9901	UDP-N-acetylenolpyruvylglucosamine (Si)-reductase
1.34-1	0.746269	CLJU_RS04060	1.003	0.943	6.59864	6.59298	1.34-1	0.00233	10.2163	10.6387	1.004-1	0.964	10.6325	tRNA (adenosine22-N1)-methyltransferase
1.341-1	0.745712	CLJU_RS16390	1.205-1	0.199	4.96151	5.23083	1.139-1	0.3	10.7173	10.9061	1.341-1	0.0131	10.4824	L-serine dehydratase and deaminase, alpha subunit
1.342-1	0.745156	CLJU_RS13960	1.362	0.21	4.49347	4.04687	1.103-1	0.186	9.46532	9.607	1.342-1	0.00015	9.18206	adenosine deaminase
1.343-1	0.744602	CLJU_RS11385	1.209	0.427	2.95939	2.68541	1.083-1	0.451	7.42906	7.54422	1.343-1	0.0048	7.11773	helix-turn-helix transcriptional regulator with cupin domain
1.344-1	0.744048	CLJU_RS02295	3.679	0.0772	1.83103	-0.04863	1.009-1	0.956	3.21729	3.23061	1.344-1	0.00347	2.80318	winged helix-turn-helix transcriptional regulator, MarR family
1.345-1	0.743494	CLJU_RS02520	1.345-1	0.0203	7.60244	8.03054	1.247-1	0.0879	13.3653	13.684	1.097-1	0.332	13.5492	polysaccharide chain length determinant protein
1.345-1	0.743494	CLJU_RS13605	1.978	0.159	2.85418	1.86976	1.345-1	0.00108	9.02979	9.45772	1.096-1	0.275	9.32488	membrane protein, major facilitator superfamily
1.345-1	0.743494	CLJU_RS02335	1.104-1	0.384	6.59514	6.73906	1.345-1	0.0256	10.6147	11.043	1.063-1	0.601	10.9539	methyl-accepting chemotaxis sensory transducer, class 44H, 4HB_MCP_1 domain-containing
1.345-1	0.743494	CLJU_RS15560	1.212-1	0.585	1.14565	1.42357	1.274-1	0.0518	7.5691	7.91943	1.345-1	0.00231	7.49127	conserved hypothetical protein
1.345-1	0.743494	CLJU_RS06395	1.251	0.0945	10.6032	10.2796	1.201	0.106	12.604	12.3398	1.345-1	0.00656	11.9119	translation elongation factor Ts
#VALUE!	0.742942	CLJU_RS17105	1.199-1	0.000504	7.32618	7.58901	1.085-1	0.647	12.0313	12.1502	1.346-1	0.0208	11.721	valyl-tRNA synthetase
1.346-1	0.742942	CLJU_RS02485	1.346-1	0.00777	9.50548	9.93485	1.084-1	0.0858	12.8578	12.9742	1.06	0.202	13.058	cell wall beta-barrel protein, putative
1.346-1	0.742942	CLJU_RS06315	1.036-1	0.698	8.97374	9.02581	1.2-1	0.0512	13.0285	13.292	1.346-1	0.00116	12.863	signal recognition particle GTPase
1.347-1	0.74239	CLJU_RS13070	1.15-1	0.691	5.69409	5.89623	1.347-1	0.0382	10.6955	11.1256	1.054-1	0.44	11.0486	ABC transporter, membrane protein
1.347-1	0.74239	CLJU_RS18570	1.262-1	0.117	11.2519	11.5881	1.006-1	0.919	14.2015	14.2113	1.347-1	0.00229	13.781	winged helix-turn-helix transcriptional regulator, Fur-like family
1.347-1	0.74239	CLJU_RS03190	1.019-1	0.963	2.51998	2.54762	1.2-1	0.388	8.62066	8.88409	1.347-1	0.00733	8.4541	ABC transporter, ATP-binding protein
1.348-1	0.74184	CLJU_RS02530	1.348-1	0.0374	7.76657	8.19826	1.093-1	0.468	13.9985	14.1274	1.009	0.923	14.1408	protein tyrosine kinase
#VALUE!	0.74184	CLJU_RS09785	1.058-1	0.688	4.8245	4.90656	1.348-1	0.0418	7.72425	8.15609	1.274-1	0.0115	7.80639	GTP/GDP 3'-pyrophosphokinase
1.348-1	0.74184	CLJU_RS02025	1.094	0.706	4.76662	4.63582	1.083-1	0.0581	5.86001	5.97536	1.348-1	0.00761	5.54441	helix-turn-helix transcriptional regulator, AsnC family
1.351-1	0.740192	CLJU_RS07270	1.143-1	0.201	6.64065	6.83433	1.351-1	0.00415	10.2633	10.6984	1.028	0.504	10.7377	sensor diguanylate cyclase/phosphodiesterase (PBP2_HisK, PAS, GGDEF, HD-GYP)
1.351-1	0.740192	CLJU_RS01585	1.126-1	0.0702	7.21011	7.38178	1.18-1	0.127	11.368	11.6078	1.351-1	0.00175	11.1733	DNA polymerase III, alpha subunit DnaE
1.352-1	0.739645	CLJU_RS12250	1.073	0.735	4.90615	4.80336	1.352-1	0.0151	8.20375	8.63915	1.162	0.054	8.85588	sigma-54-dependent sensor transcriptional regulator (PAS, sigma54 interaction, HTH8)
1.354-1	0.738552	CLJU_RS09500	1.174-1	0.688	2.44262	2.67508	1.206-1	0.081	7.63595	7.9068	1.354-1	0.000894	7.46907	membrane protein, putative
#VALUE!	0.738007	CLJU_RS06380	1.097-1	0.159	7.51039	7.6443	1.355-1	0.0179	11.1752	11.6144	1.315-1	0.000414	11.2184	DNA topoisomerase I
#VALUE!	0.737463	CLJU_RS04080	1.152-1	0.333	3.3317	3.53661	1.356-1	0.0314	7.58118	8.02081	1.278-1	0.0069	7.66606	membrane protein DUF81, putative
1.357-1	0.73692	CLJU_RS03010	1.357-1	0.0177	7.22985	7.6712	1.239-1	0.0535	11.308	11.6178	1.083-1	0.297	11.5024	protein of unknown function, DUF1232-containing
#VALUE!	0.73692	CLJU_RS11055	1.117-1	0.546	2.58336	2.74409	1.357-1	0.0334	7.09321	7.53461	1.25-1	0.0132	7.21245	conserved hypothetical protein
1.358-1	0.736377	CLJU_RS17930	1.236-1	0.207	5.99582	6.30262	1.358-1	0.0417	10.8999	11.3417	1.175-1	0.0862	11.1088	CW_binding_2 domain repeat surface protein (CW_binding_2, CW_binding_2, CW_binding_2)
1.358-1	0.736377	CLJU_RS02720	1.624-1	0.143	0.67726	1.37704	1.212-1	0.257	3.22202	3.5003	1.358-1	0.0152	3.05801	undecaprenyl-diphospho-oligosaccharide flippase, putative
1.359-1	0.735835	CLJU_RS19745	1.05-1	0.894	1.96917	2.04055	1.359-1	0.0311	8.5086	8.95198	1.053-1	0.387	8.87627	winged helix-turn-helix domain pair transcriptional regulator, MerR family
1.359-1	0.735835	CLJU_RS19510	1.324	0.103	5.3638	4.95889	1.035-1	0.879	7.94228	7.99191	1.359-1	0.0403	7.54844	purine [nucleoside] ABC transporter, ATP-binding protein, putative
1.363-1	0.733676	CLJU_RS00070	1.142-1	0.547	5.64853	5.84056	1.363-1	0.00325	11.0433	11.4903	1.025-1	0.712	11.4541	membrane protein UPF0182
1.363-1	0.733676	CLJU_RS01300	1.052	0.789	7.92784	7.85467	1.23-1	0.0564	11.5909	11.8907	1.363-1	0.000694	11.4435	glutamate dehydrogenase, NADP-dependent
1.364-1	0.733138	CLJU_RS13465	1.317	0.434	3.94311	3.54482	1.364-1	0.0103	7.77074	8.21867	1.067-1	0.394	8.12422	glycinebetaine reductase complex, A protein, selenocysteine-containing
1.365-1	0.732601	CLJU_RS15710	1.365-1	0.0173	9.17913	9.62851	1.094-1	0.24	13.5172	13.6479	1.139-1	0.0842	13.46	cobalt-precorrin-4 C11-methyltransferase
1.365-1	0.732601	CLJU_RS19740	1.181	0.681	1.53342	1.29226	1.365-1	0.0351	4.15282	4.60179	1.13-1	0.692	4.42483	conserved hypothetical protein
1.366-1	0.732064	CLJU_RS05195	1.052-1	0.831	6.44999	6.52443	1.218-1	0.115	10.3174	10.6021	1.366-1	0.000563	10.1519	UDP-N-acetylmuramyl-L-alanyl-D-glutamyl-meso-2,6-diaminopimelate--D-alanyl-D-alanine ligase
1.367-1	0.731529	CLJU_RS00685	1.259-1	0.133	7.27636	7.609	1.367-1	0.0134	10.9327	11.3843	1.003	0.986	11.388	protein of unknown function DUF970
1.368-1	0.730994	CLJU_RS00080	1.259	0.344	6.93601	6.60284	1.661-1	0.0697	7.81389	8.54653	1.368-1	0.0449	8.09446	protein of unknown function DUF1667
1.369-1	0.73046	CLJU_RS20565	1.369-1	0.00955	7.73053	8.18468	1.481-1	0.138	11.5762	12.1429	1.33	0.0647	12.5544	periplasmic serine protease, Do/DegQ family
#VALUE!	0.729927	CLJU_RS07135	1.422	0.11	4.76875	4.26047	1.264	0.00895	8.67569	8.33669	1.37-1	9.27e-05	7.88211	cysteine desulfurase family protein
#VALUE!	0.729395	CLJU_RS16115	1.213-1	0.0571	5.13128	5.41044	1.371-1	0.00557	10.0593	10.5149	1.212-1	0.000367	10.2373	conserved hypothetical protein
#VALUE!	0.727802	CLJU_RS02675	undef	undef	undef	undef	1.341-1	0.0133	2.14688	2.57069	1.374-1	0.00591	2.11138	membrane protein, putative
1.374-1	0.727802	CLJU_RS06290	1.055-1	0.868	4.25033	4.32808	1.374-1	0.0463	8.86643	9.32566	1.236-1	0.16	9.01944	ribonuclease III
1.376-1	0.726744	CLJU_RS00035	1.075	0.625	8.2161	8.11081	1.142-1	0.113	12.2903	12.483	1.376-1	4.46e-05	12.0224	DNA gyrase, A subunit
1.376-1	0.726744	CLJU_RS20635	1.196	0.0744	5.67174	5.41318	1.252	0.144	8.69703	8.37192	1.376-1	0.00256	7.91113	(2R)-2-O-phosphonato-3-sulfonatolactate phosphohydrolase, putative
#VALUE!	0.726216	CLJU_RS20700	1.377-1	0.00949	8.67224	9.13429	1.271-1	0.0379	12.9247	13.2708	1.212-1	0.0209	12.9927	asparaginyl-tRNA synthetase
#VALUE!	0.725689	CLJU_RS18410	1.257-1	0.0295	7.60674	7.93787	1.378-1	0.00828	11.9491	12.4123	1.253-1	0.0603	12.0863	pyruvate carboxylase
#VALUE!	0.725163	CLJU_RS00228	1.569-1	0.2	0.9986	1.64915	1.346-1	0.00176	1.99735	2.42655	1.379-1	0.00214	1.96191	conserved hypothetical protein
1.379-1	0.725163	CLJU_RS00525	1.071	0.406	3.16711	3.06796	1.379-1	0.00715	7.44871	7.91282	1.141-1	0.0817	7.72151	ABC transporter, membrane protein
#VALUE!	0.725163	CLJU_RS05890	1.364-1	0.0839	4.06829	4.51666	1.3-1	0.0327	10.0826	10.4614	1.379-1	0.000367	9.99734	stalled replication fork rescue ATPase
1.379-1	0.725163	CLJU_RS13480	1.396	0.102	4.20958	3.72815	1.379-1	0.0486	9.1685	9.63251	1.065-1	0.283	9.54131	thioredoxin reductase
1.38-1	0.724638	CLJU_RS15705	1.38-1	0.022	8.72154	9.1872	1.214-1	0.192	13.176	13.4562	1.435-1	0.0516	12.9345	cobalt-precorrin-5A hydrolase
1.38-1	0.724638	CLJU_RS06259	undef	undef	1.18762	undef	1.379-1	0.288	7.72158	8.1855	1.38-1	0.0326	7.72072	hypothetical protein
#VALUE!	0.723589	CLJU_RS12970	1.382-1	0.00498	4.45815	4.92523	1.336-1	0.0402	6.83969	7.25784	1.233-1	0.00937	6.95488	histidine phosphatase superfamily protein
1.383-1	0.723066	CLJU_RS16590	1.435-1	0.0541	8.06831	8.59023	1.383-1	0.0209	12.7926	13.2607	1.12-1	0.0662	13.0969	aspartyl-tRNA synthetase
1.383-1	0.723066	CLJU_RS02610	1.205-1	0.165	7.36285	7.63225	1.173-1	0.257	12.0816	12.3125	1.383-1	0.00347	11.8436	mannose-1-phosphate guanylyltransferase and mannose-6-phosphate isomerase
1.385-1	0.722022	CLJU_RS10130	1.105-1	0.255	5.63854	5.78382	1.385-1	0.0443	10.3234	10.7942	1.097-1	0.431	10.6604	protein of unknown function DUF1638
1.388-1	0.720461	CLJU_RS01600	1.046	0.515	5.74515	5.67926	1.518	0.0919	10.5309	9.92796	1.388-1	0.0299	9.45482	RNA methyltransferase, TrmA family
1.389-1	0.719942	CLJU_RS08700	1.257-1	0.278	7.02028	7.35082	1.389-1	0.00214	12.0192	12.4939	1.111-1	0.0594	12.3418	glutamine amidotransferase, asparagine synthetase-related
1.391-1	0.718907	CLJU_RS13105	1.227-1	0.386	6.10287	6.39878	1.237-1	0.122	10.3702	10.678	1.391-1	0.00137	10.2009	radical SAM domain iron-sulfur cluster-binding oxidoreductase
1.392-1	0.718391	CLJU_RS02930	1.392-1	0.0127	7.93428	8.41158	1.085-1	0.117	13.2891	13.4069	1.038-1	0.591	13.3531	efflux pump, RND family, periplasmic protein
1.393-1	0.717875	CLJU_RS06770	1.458	0.563	0.25042	-0.29377	1.393-1	0.0294	2.60636	3.08529	1.228	0.552	3.38218	ABC transporter, ATP-binding protein
#VALUE!	0.71736	CLJU_RS00695	1.099-1	0.545	7.74148	7.87848	1.394-1	0.00544	11.1801	11.6595	1.144-1	0.0244	11.4648	stage 0 sporulation protein YaaT, PSP1 superfamily
#VALUE!	0.71736	CLJU_RS03900	undef	undef	undef	undef	1.268-1	0.00881	2.61177	2.95534	1.394-1	0.0158	2.47592	conserved hypothetical protein
#VALUE!	0.716846	CLJU_RS11955	1.183	0.484	3.60664	3.36387	1.272-1	0.0227	8.66883	9.01624	1.395-1	5.15e-05	8.53558	sugar kinase, putative
#N/A	0.716846	CLJU_RS01770	#N/A	#N/A	undef	undef	1.286-1	0.256	2.22853	2.59249	1.395-1	0.0329	2.11144	conserved hypothetical protein
#VALUE!	0.716332	CLJU_RS21045	1.087-1	0.447	8.54879	8.67011	1.355-1	0.0117	11.8636	12.3026	1.396-1	7.64e-05	11.821	sporulation ATP-dependent protease LonC, putative
#VALUE!	0.71582	CLJU_RS10810	1.032	0.895	2.39565	2.34972	1.397-1	0.00495	8.8826	9.3655	1.34-1	0.000588	8.94306	membrane protein, putative
1.397-1	0.71582	CLJU_RS19030	1.138	0.567	4.11891	3.93238	1.397-1	0.036	6.83481	7.31772	1.238-1	0.0696	7.00964	sensor histidine kinase (HATPase_c)
1.398-1	0.715308	CLJU_RS03570	1.398-1	0.0101	8.68488	9.16926	1.155-1	0.234	12.9458	13.1545	1.136	0.11	13.3384	peptidoglycan transpeptidase
#VALUE!	0.715308	CLJU_RS13290	1.398-1	0.0259	6.41313	6.89686	1.282-1	0.0332	13.8847	14.2438	1.2-1	0.0256	13.98	iron-sulfur cluster-binding oxidoreductase
1.399-1	0.714796	CLJU_RS05245	1.38-1	0.155	8.42449	8.88995	1.399-1	0.0119	11.5158	12.0008	1.009	0.86	12.0137	RNA-binding protein, putative
1.399-1	0.714796	CLJU_RS11800	1.105	0.283	7.42044	7.27538	1.399-1	0.0324	8.86552	9.3503	1.005	0.961	9.35756	molybdopterin-dioxomolybdenum cytidylyltransferase and metal-dependent phosphohydrolase (HD), putative
#VALUE!	0.714286	CLJU_RS17615	1.321-1	0.056	7.91821	8.32022	1.4-1	0.00363	9.75989	10.2463	1.31-1	0.0106	9.85576	membrane protein, major facilitator superfamily
1.4-1	0.714286	CLJU_RS08480	1.389-1	0.274	3.00262	3.47745	1.4-1	0.00609	10.3186	10.8049	1.112-1	0.148	10.6505	cytoplasmic [FeFe]-hydrogenase, iron-sulfur cluster-binding subunit, putative
#VALUE!	0.714286	CLJU_RS12840	undef	undef	undef	undef	1.4-1	0.0219	5.00787	5.49349	1.329-1	0.0341	5.08221	phosphotransferase system, fructose-like, protein IIC
1.4-1	0.714286	CLJU_RS06270	1.247-1	0.0648	9.95063	10.2693	1.141-1	0.254	13.0618	13.2529	1.4-1	0.000743	12.7666	protein of unknown function DUF177
#VALUE!	0.713776	CLJU_RS18810	1.157	0.559	6.20112	5.98972	1.401-1	0.0299	11.6737	12.1609	1.208-1	0.0236	11.8871	N-carboxy-L-threonyl-AMP--tRNA (adenosine37-6-N)-N-carboxy-L-threonyltransferase, TsaB subunit
1.402-1	0.713267	CLJU_RS09245	1.098	0.584	8.45344	8.31793	1.402-1	0.0294	9.03058	9.51857	1.116-1	0.399	9.36011	protein phosphoaspartate phosphatase CheX
1.403-1	0.712758	CLJU_RS02170	1.059-1	0.67	4.5321	4.61508	1.403-1	0.00426	10.7177	11.2067	1.098-1	0.207	11.0707	winged helix-turn-helix transcriptional response regulator (REC, trans_reg_C)
#VALUE!	0.712758	CLJU_RS21275	1.083-1	0.309	6.62546	6.74123	1.229-1	0.0228	10.2736	10.5712	1.403-1	0.00749	10.0821	MORN domain lipoprotein, putative
1.403-1	0.712758	CLJU_RS06475	1.387	0.122	7.24725	6.77425	1.275	0.104	11.9901	11.6388	1.403-1	0.00167	11.1498	riboflavin kinase and FAD synthetase
#VALUE!	0.712251	CLJU_RS02925	1.242-1	0.183	7.36225	7.67545	1.404-1	0.0188	11.5143	12.0049	1.247-1	0.00788	11.686	efflux pump, RND family, periplasmic lipoprotein
#VALUE!	0.711744	CLJU_RS05255	1.435-1	0.0684	7.77843	8.29977	1.405-1	0.0159	11.175	11.6662	1.298-1	0.000996	11.2894	5'-methylthioadenosine/S-adenosylhomocysteine nucleosidase
1.405-1	0.711744	CLJU_RS12170	2.497	0.0788	6.10161	4.78097	1.405-1	0.0221	6.23634	6.7271	1.025-1	0.784	6.69123	conserved hypothetical protein
#VALUE!	0.709723	CLJU_RS02800	1.409-1	0.0065	6.47674	6.97154	1.268-1	0.127	11.6098	11.9529	1.318	0.00547	12.3513	VWFA superfamily protein
1.409-1	0.709723	CLJU_RS18040	1.646-1	0.658	0.45145	1.17074	1.353-1	0.115	2.49993	2.937	1.409-1	0.0328	2.44198	helix-turn-helix XRE domain protein
#VALUE!	0.70922	CLJU_RS01575	1.41-1	0.035	7.40914	7.90489	1.353-1	0.021	11.3102	11.747	1.114-1	0.106	11.5912	sporulation helix-turn-helix transcriptional regulator WhiA
1.415-1	0.706714	CLJU_RS12165	1.092-1	0.343	3.95903	4.08626	1.415-1	0.0109	6.80357	7.30447	1.105-1	0.0594	7.1604	conserved hypothetical protein
#VALUE!	0.704722	CLJU_RS05465	1.288-1	0.148	8.02816	8.3936	1.419-1	0.00342	12.3518	12.8568	1.239-1	0.00104	12.5469	(2E,6E)-farnesyl-diphosphate synthase
#VALUE!	0.704225	CLJU_RS20070	1.248	0.0499	10.2599	9.93982	1.186	0.103	13.6809	13.4346	1.42-1	0.00621	12.9277	ABC transporter energy-coupling module, ATP-binding protein
1.42-1	0.704225	CLJU_RS12145	2.581	0.113	1.91139	0.54304	1.24-1	0.214	3.523	3.83337	1.42-1	0.00748	3.32722	ABC transporter, ATP-binding protein
1.421-1	0.70373	CLJU_RS00210	1.205-1	0.246	4.4322	4.70215	1.19-1	0.335	8.71489	8.9667	1.421-1	0.00676	8.4589	hypothetical protein
1.421-1	0.70373	CLJU_RS10470	1.229	0.262	8.57563	8.2779	1.024-1	0.846	10.2824	10.317	1.421-1	0.00783	9.80944	cytidylate kinase
#VALUE!	0.703235	CLJU_RS10475	1.279	0.0334	7.56052	7.20512	1.055-1	0.399	11.2044	11.2818	1.422-1	3.57e-05	10.7736	flavoprotein, putative
#VALUE!	0.703235	CLJU_RS03675	1.396-1	0.102	6.82566	7.30785	1.354-1	0.00489	12.3984	12.8357	1.422-1	0.000497	12.3277	selenide, water dikinase, selenocysteine-containing
#VALUE!	0.703235	CLJU_RS14965	1.501-1	0.234	1.21529	1.8013	1.422-1	0.0155	8.64426	9.15238	1.342-1	0.00268	8.72794	phage tail collar domain protein
1.422-1	0.703235	CLJU_RS18795	1.496	0.227	3.30391	2.72268	1.178-1	0.439	3.89397	4.13048	1.422-1	0.0334	3.62251	metal ion ABC transporter, periplasmic substrate-binding lipoprotein
1.423-1	0.702741	CLJU_RS14015	1.689	0.0988	4.24673	3.48979	1.069	0.595	7.50435	7.40775	1.423-1	0.00278	6.8983	nuclease, PD(D/E)XK superfamily, putative
1.424-1	0.702247	CLJU_RS02480	1.424-1	0.0362	8.55215	9.0628	1.162-1	0.0951	12.8717	13.0894	1.041	0.434	13.1481	cell wall beta-barrel protein, putative
#VALUE!	0.701754	CLJU_RS20740	1.218-1	0.187	8.57773	8.86281	1.199-1	0.0319	12.706	12.9683	1.425-1	0.000137	12.4572	acetyl-CoA carboxylase, carboxyl transferase, beta subunit
1.425-1	0.701754	CLJU_RS20640	1.116	0.221	6.29225	6.13338	1.101	0.119	9.32637	9.18633	1.425-1	9.3e-05	8.67495	radical SAM domain iron-sulfur cluster-binding oxidoreductase, TIGR01212 family
#VALUE!	0.701262	CLJU_RS01160	1.332-1	0.105	10.959	11.373	1.26-1	0.00348	13.9921	14.3257	1.426-1	0.000608	13.8132	ATP synthase F0, A subunit
1.426-1	0.701262	CLJU_RS00910	1.751	0.161	3.62748	2.81903	1.426-1	0.0159	8.93032	9.44279	1.261-1	0.142	9.10752	metal-dependent hydrolase, beta-lactamase superfamily
1.426-1	0.701262	CLJU_RS20725	1.125	0.478	4.07758	3.90733	1.131-1	0.191	8.76272	8.94081	1.426-1	0.00641	8.42809	serine protease, subtilase family
1.429-1	0.69979	CLJU_RS09480	1.137-1	0.488	1.61956	1.8052	1.429-1	0.0381	5.2646	5.78041	1.439-1	0.189	5.25531	conserved hypothetical protein
#VALUE!	0.699301	CLJU_RS21040	1.011-1	0.825	8.21169	8.22857	1.13-1	0.016	11.205	11.3825	1.43-1	0.000497	10.8665	replicative DNA helicase
#VALUE!	0.699301	CLJU_RS19840	undef	undef	undef	undef	1.43-1	0.0391	2.16212	2.67909	1.297-1	0.0283	2.30292	protease, Abi superfamily, putative
#VALUE!	0.698324	CLJU_RS03270	1.375-1	0.011	6.3283	6.78863	1.432-1	0.0489	11.4309	11.9498	1.21	0.0823	12.2245	5-methyltetrahydrofolate--homocysteine S-methyltransferase, cobamide-dependent
#VALUE!	0.697837	CLJU_RS02495	1.433-1	0.0104	7.11164	7.63122	1.334-1	0.0127	12.9738	13.3902	1.109-1	0.0368	13.2408	conserved hypothetical protein
1.433-1	0.697837	CLJU_RS05285	1.33-1	0.0678	6.21371	6.62542	1.433-1	0.044	10.9594	11.4786	1.062-1	0.572	11.3917	diaminopimelate epimerase
#VALUE!	0.697837	CLJU_RS05365	2.221	undef	-0.07904	-1.23074	1.256-1	0.0454	2.76733	3.09696	1.433-1	0.015	2.57743	type II secretion system protein of unknown function
#VALUE!	0.69735	CLJU_RS18325	1.434-1	0.0017	9.60766	10.1284	1.199-1	0.0455	13.1226	13.385	1.174-1	0.011	13.1535	[FeFe]-hydrogenase-related protein, catalytic subunit, putative
1.434-1	0.69735	CLJU_RS02275	1.16-1	0.0868	6.32132	6.53592	1.111-1	0.157	11.6156	11.7678	1.434-1	4.47e-05	11.2469	amino acid aminotransferase, putative
1.435-1	0.696864	CLJU_RS12295	1.835-1	0.0859	5.63609	6.5119	1.435-1	0.00977	8.43528	8.95723	1.089-1	0.45	8.834	fatty acid-binding protein, DegV family, putative
1.436-1	0.696379	CLJU_RS13880	1.032	0.771	5.00655	4.96098	1.047-1	0.646	11.1428	11.2099	1.436-1	0.0014	10.6874	D-galactarate dehydratase
#VALUE!	0.695894	CLJU_RS03410	1.437-1	0.00295	7.52038	8.04411	1.343-1	0.0173	12.1296	12.5557	1.014	0.695	12.5753	paraslipin family protein
1.438-1	0.69541	CLJU_RS17100	1.068	0.645	6.84552	6.75021	1.015	0.895	11.9682	11.9453	1.438-1	0.00274	11.421	folylpolyglutamate synthetase
1.438-1	0.69541	CLJU_RS08675	2.131	0.269	1.1098	0.01766	1.008-1	0.962	3.08988	3.10166	1.438-1	0.0274	2.57699	winged helix-turn-helix transcriptional regulator, MarR family
1.439-1	0.694927	CLJU_RS02055	1.129-1	0.778	6.08814	6.26396	1.439-1	0.0286	11.7022	12.2282	1.238-1	0.313	11.9193	membrane protein, putative
#VALUE!	0.694444	CLJU_RS12240	1.427-1	0.0262	5.4381	5.95112	1.44-1	0.0231	8.37561	8.90186	1.254-1	0.0703	8.57425	sigma-54-dependent sensor transcriptional regulator (PAS, sigma54 interaction, HTH8)
#VALUE!	0.694444	CLJU_RS05450	1.079	0.71	7.49745	7.38671	1.44-1	0.026	10.8328	11.3596	1.328-1	0.00098	10.95	transcription antitermination factor NusB
#VALUE!	0.693963	CLJU_RS13910	1.045	0.745	4.18983	4.12568	1.441-1	0.0106	7.7618	8.28914	1.405-1	0.0139	7.7981	D-glucarate dehydratase, putative
#VALUE!	0.693963	CLJU_RS07340	1.216-1	0.503	1.80156	2.084	1.441-1	0.0157	6.91264	7.44038	1.318-1	0.0217	7.04147	winged helix-turn-helix transcriptional response regulator (REC, trans_reg_C)
#VALUE!	0.693963	CLJU_RS06955	1.097	0.535	5.7946	5.66009	1.262-1	0.0436	10.4656	10.8024	1.441-1	6.26e-05	10.2744	sensor histidine kinase (HisKA, HATPase_c)
1.442-1	0.693481	CLJU_RS11805	1.204-1	0.0749	6.6585	6.92648	1.442-1	0.0107	10.6071	11.1358	1.029-1	0.757	11.0933	oxidoreductase (molybdopterin cytosine dinucleotide)-dioxomolybdenum--sulfide ligation chaperone
1.442-1	0.693481	CLJU_RS00885	3.184	0.0995	7.03942	5.36852	1.196-1	0.491	6.27164	6.53054	1.442-1	0.0402	6.00176	ferredoxin
#N/A	0.693001	CLJU_RS06935	#N/A	#N/A	undef	undef	1.376-1	0.0721	3.05002	3.51055	1.443-1	0.000699	2.98096	membrane protein, major facilitator superfamily
1.443-1	0.693001	CLJU_RS02695	1.934	0.171	1.21631	0.26461	1.299-1	0.205	4.21223	4.59019	1.443-1	0.00738	4.06022	UDP-N-acetylglucosamine 4,6-dehydratase and UDP-2-acetamido-2,6-dideoxy-alpha-D-xylo-hexopyranos-4-ulose 5-epimerase
#VALUE!	0.692521	CLJU_RS11810	1.235	0.562	3.87081	3.56589	1.435-1	0.00425	7.9056	8.42755	1.444-1	0.00272	7.89732	adenylyltransferase, putative
1.444-1	0.692521	CLJU_RS02590	1.176	0.631	5.20699	4.97212	1.308-1	0.166	9.12077	9.50859	1.444-1	0.0283	8.9779	glycosyltransferase
#VALUE!	0.692042	CLJU_RS10515	1.163-1	0.14	6.02256	6.24133	1.445-1	0.00505	10.2783	10.8095	1.247-1	0.000577	10.4909	N-formimidyl-L-glutamate formimidylhydrolase
1.446-1	0.691563	CLJU_RS20340	1.446-1	0.0235	7.56306	8.09564	1.201-1	0.0605	12.3253	12.5903	1.138	0.0999	12.7773	protein of unknown function YacL (PIN, TRAM)
1.451-1	0.68918	CLJU_RS17890	1.004	0.99	4.85954	4.85346	1.451-1	0.0176	7.71491	8.2523	1.22-1	0.0924	7.96426	protein of unknown function, DUF955-containing
1.451-1	0.68918	CLJU_RS10140	1.824	0.0575	5.2145	4.34714	1.451-1	0.0493	8.65235	9.19008	1.132-1	0.196	9.01119	conserved hypothetical protein
#VALUE!	0.688705	CLJU_RS12180	1.155-1	0.0131	7.107	7.31584	1.452-1	0.00686	10.784	11.3226	1.002	0.982	11.3248	ATP-dependent Clp protease, ATP-binding subunit ClpA
#N/A	0.688705	CLJU_RS17690	#N/A	#N/A	undef	undef	1.001	0.985	3.87673	3.8746	1.452-1	0.0425	3.33631	germinant nutrient receptor protein, GerA family, putative
1.453-1	0.688231	CLJU_RS07865	1.029	0.87	3.45662	3.4152	1.453-1	0.0112	7.76655	8.3058	1.008-1	0.953	8.29418	iron-sulfur cluster-binding flavoprotein Isf
1.453-1	0.688231	CLJU_RS12855	1.004-1	0.985	3.56321	3.57024	1.453-1	0.0136	5.60514	6.14473	1.179-1	0.0587	5.90629	diguanylate cyclase (7TMR-DISM_7TM, GGDEF)
1.453-1	0.688231	CLJU_RS17180	1.568	0.234	2.1453	1.49623	1.324-1	0.0648	6.88916	7.29508	1.453-1	0.00768	6.75526	sugar ABC transporter, membrane protein, putative
1.453-1	0.688231	CLJU_RS01550	1.041-1	0.85	6.25109	6.30953	1.431-1	0.104	8.73632	9.25349	1.453-1	0.0244	8.71423	membrane protein of unknown function DUF457
1.454-1	0.687758	CLJU_RS09190	1.328	0.076	4.42877	4.01952	1.152-1	0.137	7.77774	7.98291	1.454-1	1.46e-05	7.44273	amidosynthetase
#VALUE!	0.686813	CLJU_RS01405	1.055-1	0.542	6.43971	6.51805	1.456-1	0.0331	9.06826	9.61112	1.231-1	0.0394	9.31025	methyl-accepting chemotaxis sensory transducer, class 44H, Cache_1 domain-containing
1.456-1	0.686813	CLJU_RS04020	1.167-1	0.711	1.12904	1.35208	1.456-1	0.0483	6.39155	6.93454	1.263	0.0812	7.27127	membrane protein, major facilitator superfamily, MdtG subfamily
1.457-1	0.686342	CLJU_RS12580	1.24	0.649	5.93608	5.62474	1.008	0.963	7.12545	7.11362	1.457-1	0.0257	6.56983	conserved hypothetical protein
#VALUE!	0.685871	CLJU_RS20125	2.35	0.0815	11.5569	10.3239	1.315	0.0139	13.529	13.1338	1.458-1	0.00036	12.5893	ribosomal protein L30
1.458-1	0.685871	CLJU_RS03845	1.127	0.302	4.66168	4.48877	1.05-1	0.56	7.34249	7.41381	1.458-1	0.00067	6.86942	winged helix-turn-helix transcriptional response regulator (REC, trans_reg_C)
#VALUE!	0.685401	CLJU_RS18855	1.459-1	0.0322	8.03511	8.58036	1.342-1	0.0121	11.4825	11.9073	1.389-1	0.000137	11.4325	peptide chain release factor 3
#VALUE!	0.685401	CLJU_RS07615	1.204-1	0.0788	4.89136	5.15938	1.459-1	0.00984	8.10099	8.64651	1.255	0.00163	8.97363	bis-(molybdopterin guanine dinucleotide)-oxomolybdenum-binding oxidoreductase
#VALUE!	0.685401	CLJU_RS02685	1.378-1	0.386	0.34361	0.80658	1.424-1	0.0104	3.26997	3.78028	1.459-1	0.00545	3.23457	glutamine amidotransferase, asparagine synthetase-related, putative
1.459-1	0.685401	CLJU_RS10885	1.264	0.159	5.43921	5.10009	1.459-1	0.0196	7.35374	7.89905	1.059-1	0.389	7.81581	membrane ATPase, MutS-related
#VALUE!	0.684463	CLJU_RS10125	1.461-1	0.0183	3.13554	3.68262	1.403-1	0.0192	10.8279	11.3164	1.175-1	0.00784	11.0826	pterin-binding protein, putative
1.461-1	0.684463	CLJU_RS15970	1.07	0.735	5.78669	5.68847	1.461-1	0.0215	12.2661	12.8134	1.096-1	0.189	12.6802	membrane protein, putative
1.462-1	0.683995	CLJU_RS07720	1.294-1	0.108	6.6558	7.02807	1.462-1	0.0133	12.2634	12.8118	1.118-1	0.0685	12.6508	conserved hypothetical protein
#VALUE!	0.683527	CLJU_RS21135	1.153	0.488	6.41513	6.20921	1.46-1	0.0255	9.24272	9.78878	1.463-1	0.000238	9.23961	16S rRNA (guanosine527-N7)-methyltransferase
1.463-1	0.683527	CLJU_RS05395	1.132	0.606	10.3372	10.1575	1.117-1	0.0522	12.7872	12.9473	1.463-1	0.000164	12.3979	translation elongation factor P
#VALUE!	0.68306	CLJU_RS01715	undef	undef	undef	undef	1.432-1	0.0019	2.22739	2.74591	1.464-1	0.00244	2.19545	conserved hypothetical protein
#VALUE!	0.68306	CLJU_RS06175	1.219-1	0.182	5.7171	6.00282	1.464-1	0.0054	12.9006	13.4508	1.269	0.00751	13.7944	membrane zinc-binding metallopeptidase YugP, putative
#VALUE!	0.682594	CLJU_RS00865	1.28-1	0.23	5.40414	5.76036	1.452-1	0.0208	9.87336	10.4122	1.465-1	0.0247	9.86048	conserved hypothetical protein
#VALUE!	0.682128	CLJU_RS14080	1.466-1	0.0116	7.01982	7.57264	1.251-1	0.0152	12.0434	12.3675	1.045-1	0.521	12.3034	ribosomal protein S1
#VALUE!	0.682128	CLJU_RS02395	1.019	0.72	6.53843	6.5105	1.466-1	0.00442	10.3648	10.9171	1.178-1	0.0172	10.6802	helix-turn-helix domain DNA-binding and substrate-binding protein
1.466-1	0.682128	CLJU_RS21070	1.867	0.211	8.08135	7.18033	1.301	0.0794	12.1229	11.7424	1.466-1	0.00791	11.1897	ribosomal protein S18
#VALUE!	0.681663	CLJU_RS08485	1.063	0.72	3.4061	3.31792	1.467-1	0.00963	10.1265	10.6802	1.439-1	0.000894	10.1547	cytoplasmic [FeFe]-hydrogenase, catalytic subunit
#VALUE!	0.681199	CLJU_RS20735	1.468-1	0.0015	8.58498	9.13924	1.248-1	0.063	12.74	13.0596	1.275-1	0.00612	12.7088	acetyl-CoA carboxylase, carboxyl transferase, alpha subunit
#VALUE!	0.681199	CLJU_RS10785	1.468-1	0.0124	6.16811	6.72218	1.121-1	0.282	9.4422	9.60794	1.376-1	0.0304	9.14721	response regulator (REC), putative
1.468-1	0.681199	CLJU_RS02330	1.085	0.49	8.16175	8.04284	1.032	0.651	12.5507	12.5044	1.468-1	0.0313	11.9498	amino acid transporter, putative
1.469-1	0.680735	CLJU_RS18340	1.462	0.0617	7.55134	7.00314	1.028-1	0.589	10.7238	10.7642	1.469-1	3.98e-06	10.2092	redox-sensing transcriptional repressor Rex
1.469-1	0.680735	CLJU_RS00020	1.228	0.289	8.00945	7.71233	1.05-1	0.379	11.1347	11.2058	1.469-1	0.000389	10.6509	DNA replication and repair protein RecF
1.469-1	0.680735	CLJU_RS15605	1.035-1	0.879	3.64141	3.69222	1.26-1	0.201	10.526	10.8597	1.469-1	0.00289	10.3046	conserved hypothetical protein
#N/A	0.680272	CLJU_RS10440	#N/A	#N/A	undef	undef	1.423-1	0.0582	2.26715	2.77643	1.47-1	0.0123	2.21968	conserved hypothetical protein
1.471-1	0.67981	CLJU_RS06715	1.241	0.581	3.22144	2.90953	1.022	0.887	5.32093	5.28922	1.471-1	0.0367	4.73236	AzlC family membrane protein
1.472-1	0.679348	CLJU_RS07480	1.199	0.566	5.52063	5.25849	1.472-1	0.0401	6.75954	7.31795	1.108	0.309	7.46532	NAD(P)H:flavin oxidoreductase-like protein, family 2
1.472-1	0.679348	CLJU_RS07815	3.16	0.174	0.35587	-1.30431	1.472-1	0.0426	2.76853	3.32675	1.349-1	0.153	2.8939	membrane protein of unknown function DUF204
#VALUE!	0.678887	CLJU_RS16445	1.871	0.0173	5.4677	4.56371	1.473-1	0.00746	9.998	10.5573	1.371-1	0.0186	10.1012	conserved hypothetical protein
1.473-1	0.678887	CLJU_RS20075	1.375	0.427	11.628	11.1678	1.105	0.319	13.087	12.9417	1.473-1	0.0113	12.3825	ribosomal protein L17
1.475-1	0.677966	CLJU_RS20530	1.488	0.296	10.8758	10.3017	1.346-1	0.357	9.55104	9.97995	1.475-1	0.0324	9.41852	histone-like protein
1.478-1	0.67659	CLJU_RS10145	1.371-1	0.0658	5.69447	6.15051	1.478-1	0.0325	7.8827	8.4468	1.07-1	0.425	8.34868	protein of unknown function DUF2284
#VALUE!	0.676133	CLJU_RS19445	1.479-1	0.0424	3.61697	4.18181	1.468-1	0.0206	9.78933	10.3439	1.106-1	0.0348	10.1973	conserved hypothetical protein
#VALUE!	0.675676	CLJU_RS02765	1.48-1	0.00181	8.5465	9.11224	1.455-1	0.00371	11.8674	12.4092	1.058-1	0.402	12.3272	CW_binding_2 domain repeat surface protein (CW_binding_2, CW_binding_2, CW_binding_2)
#VALUE!	0.675676	CLJU_RS04440	1.48-1	0.0137	9.46912	10.0348	1.303-1	0.00854	12.3158	12.6985	1.029	0.561	12.7391	protein of unknown function DUF1002
#VALUE!	0.675219	CLJU_RS00815	3.942	0.0557	6.34692	4.36764	1.269	0.0321	9.65406	9.31013	1.481-1	0.00233	8.74268	conserved hypothetical protein
#VALUE!	0.674764	CLJU_RS02810	1.172-1	0.082	6.69009	6.92	1.482-1	0.00394	8.87882	9.44701	1.134	0.0217	9.62871	conserved hypothetical protein
#VALUE!	0.674309	CLJU_RS05770	1.105-1	0.771	7.18026	7.32486	1.483-1	0.014	11.5863	12.1552	1.249	0.0296	12.4757	membrane-associated phosphatase, PAP2_like superfamily
#VALUE!	0.674309	CLJU_RS02980	1.093-1	0.636	6.57861	6.70779	1.483-1	0.032	9.38267	9.9512	1.416-1	0.00558	9.44859	membrane protein of unknown function DUF204
1.484-1	0.673854	CLJU_RS01195	1.318-1	0.255	12.5347	12.9333	1.092-1	0.473	10.5996	10.7278	1.484-1	0.0126	10.1574	ATP synthase F1, epsilon subunit
#VALUE!	0.673401	CLJU_RS19940	1.485-1	0.00368	9.89491	10.4655	1.24-1	0.283	12.0259	12.3367	1.381-1	0.0303	11.8703	thioredoxin reductase
#VALUE!	0.673401	CLJU_RS20555	1.246	0.00682	6.07429	5.75697	1.047	0.554	10.7151	10.6485	1.485-1	0.00033	10.0774	transcription-repair coupling factor
#VALUE!	0.673401	CLJU_RS13195	1.137	0.461	5.44361	5.25789	1.303-1	0.0465	11.4616	11.8438	1.485-1	0.0016	11.2733	winged helix-turn-helix transcriptional regulator, TipAL-Mta family, and SAM-dependent methyltransferase
#VALUE!	0.672948	CLJU_RS15695	1.476-1	0.0147	8.48689	9.04877	1.212-1	0.24	11.499	11.7775	1.486-1	0.0456	11.2052	sirohydrochlorin cobaltochelatase
#VALUE!	0.672948	CLJU_RS01570	1.188-1	0.0228	7.41855	7.66826	1.486-1	0.00347	11.0206	11.5928	1.233-1	0.0023	11.2896	membrane protein of unknown function UPF0052
1.486-1	0.672948	CLJU_RS06930	1.264-1	0.14	5.60647	5.94464	1.486-1	0.0473	9.09724	9.66961	1.024-1	0.906	9.63477	winged helix-turn-helix transcriptional regulator, MarR family
#VALUE!	0.672495	CLJU_RS10190	1.487-1	0.0124	7.43796	8.01044	1.295-1	0.00628	12.5562	12.9293	1.442-1	7.85e-05	12.4009	purine nucleoside phosphorylase
1.487-1	0.672495	CLJU_RS11910	1.275-1	0.308	3.33076	3.68141	1.981-1	0.0741	7.61582	8.60215	1.487-1	0.0407	8.02954	conserved hypothetical protein
#VALUE!	0.671141	CLJU_RS14435	1.457-1	0.0355	6.7588	7.30217	1.49-1	0.00443	11.8423	12.4178	1.09-1	0.431	12.2934	methyl-accepting chemotaxis sensory transducer, class 24H, PocR domain-containing
1.49-1	0.671141	CLJU_RS14450	1.395-1	0.169	7.60165	8.08242	1.49-1	0.0119	7.04863	7.62468	1.085-1	0.222	7.50632	N-acetyltransferase, GNAT family
1.49-1	0.671141	CLJU_RS12995	1.495-1	0.0581	2.6669	3.2478	1.49-1	0.0378	7.81751	8.39321	1.015	0.887	8.41536	acyl-CoA thioesterase, putative
1.49-1	0.671141	CLJU_RS01145	1.053	0.535	7.38953	7.31467	1.142-1	0.131	11.3216	11.5134	1.49-1	3.19e-05	10.9375	UDP-N-acetylglucosamine--undecaprenyl-phosphate N-acetylglucosaminephosphotransferase, putative
1.49-1	0.671141	CLJU_RS07395	1.026	0.769	5.90427	5.86709	1.088	0.444	9.06822	8.94622	1.49-1	0.000199	8.37076	threonine dehydratase and deaminase, biosynthetic
#VALUE!	0.670691	CLJU_RS12860	undef	undef	undef	undef	1.377-1	0.0413	2.91666	3.37863	1.491-1	0.000699	2.80215	lipoprotein, putative
#VALUE!	0.670691	CLJU_RS00930	1.248-1	0.439	9.01605	9.3364	1.491-1	0.0457	11.0532	11.6302	1.447-1	0.00163	11.0968	membrane protein DedA
1.493-1	0.669792	CLJU_RS15790	2.364	0.0854	6.8716	5.62984	1.56	0.0638	9.24468	8.6029	1.493-1	0.0139	8.02439	nickel ABC transporter, membrane protein UreQ
1.493-1	0.669792	CLJU_RS20975	1.677	0.528	1.93553	1.18925	1.016-1	0.939	3.49883	3.52312	1.493-1	0.0395	2.94465	L-rhamnose 1-epimerase
#VALUE!	0.669344	CLJU_RS09795	1.494-1	0.0167	5.93841	6.51794	1.328-1	0.0376	11.6532	12.0633	1.252-1	0.0157	11.7386	ADP-ribosyl-substrate glycohydrolase, putative
#VALUE!	0.668896	CLJU_RS20425	1.402-1	0.0298	8.44033	8.92883	1.046-1	0.714	13.2872	13.3523	1.495-1	0.00098	12.7715	glycyl-tRNA synthetase
#VALUE!	0.668003	CLJU_RS19460	1.232-1	0.0341	6.21477	6.51641	1.497-1	0.00519	9.80508	10.3873	1.241-1	0.00288	10.0756	osmosensitive potassium channel sensor histidine kinase KdpD (KdpD, USP_OKCHK, DUF4118, GAF_3, HisKA, HATPase_c)
#VALUE!	0.667557	CLJU_RS03610	1.352-1	0.00849	5.40124	5.83706	1.498-1	0.0172	9.99794	10.5815	1.435-1	0.00328	10.0602	radical SAM domain iron-sulfur cluster-binding oxidoreductase
1.498-1	0.667557	CLJU_RS01735	undef	undef	undef	undef	1.498-1	0.00458	2.46123	3.04443	1.276-1	0.0569	2.69225	phage maturation ATP-dependent serine protease
1.499-1	0.667111	CLJU_RS02735	1.326-1	0.317	3.30161	3.7091	1.499-1	0.0359	9.87637	10.4612	1.194-1	0.0983	10.2049	glucose-1-phosphate thymidylyltransferase
1.499-1	0.667111	CLJU_RS01955	1.237-1	0.309	7.46565	7.77265	1.318-1	0.138	8.95911	9.35781	1.499-1	0.00586	8.7737	glycosyltransferase, CESA_like family, exosortase G-associated
1.5-1	0.666667	CLJU_RS08790	1.41	0.362	3.11387	2.61757	1.33-1	0.23	7.75264	8.16429	1.5-1	0.0151	7.57902	membrane protein, putative
#VALUE!	0.666223	CLJU_RS03425	1.532-1	0.102	5.5148	6.13095	1.501-1	0.0232	10.9757	11.5617	1.273-1	0.0103	11.2124	conserved hypothetical protein
#VALUE!	0.665336	CLJU_RS04425	1.503-1	0.047	8.62053	9.20862	1.229-1	0.00472	12.2403	12.5383	1.133	0.0468	12.718	N-acetyltransferase, GNAT family
[truncated: 1,278 more rows]

## Sheet: Table S2
Supplementary Table S2. Upregulation and downregulation of transcriptional regulator and signaling system genes under lithotrophic conditions. Fold changes are given; those for which the p values were not significant are in grey. Only genes with at least one change twofold or greater are shown.
Locus tag	Gene	Functional annotation	H2/CO2 versus fructose	H2/CO2 versus fructose microarray	Syngas versus fructose microarray
			RNA-Seq
Sigma and anti-sigma factors
CLJU_RS06045	sigE	RNA polymerase sigma-E factor	BT	4.2-1	4.2-1
CLJU_RS06050	sigG	RNA polymerase sigma-G factor	BT	5.2-1	4.1-1
CLJU_RS06670		membrane-associated anti-sigma factor, putative	BT	2.3-1	1.2-1
CLJU_RS07935		RNA polymerase sigma factor	BT	3.7	3.9
CLJU_RS07940		membrane-associated anti-sigma factor, putative	BT	3.4	3.5
CLJU_RS08840	yteA	protein of unknown function YteA	2.2	1.5	1.2
CLJU_RS13055		RNA polymerase sigma factor	3.0-1	2.8-1	3.4
CLJU_RS14740		RNA polymerase sigma factor	BT	1.6	6.1
CLJU_RS16875		RNA polymerase sigma factor	BT	1.2-1	2.1
CLJU_RS18020		RNA polymerase sigma factor	BT	1.9-1	3.1-1
CLJU_RS19285	rpoN	RNA polymerase sigma-54 factor RpoN	2.2	1.7	1.1-1
Transcriptional regulators
CLJU_RS00115		helix-turn-helix transcriptional regulator, XRE family	BT	1.6-1	2.3-1
CLJU_RS00280		helix-turn-helix transcriptional regulator, MarR family, and N-acyltransferase	BT	2.5	2.7
CLJU_RS00310		helix-turn-helix transcriptional activator, AraC family	BT	9	5.5
CLJU_RS00345		helix-turn-helix transcriptional regulator, TetR family	2.5	1.6	2
CLJU_RS00905		helix-turn-helix transcriptional regulator, ArsR family	2.4-1	2.3-1	2.5-1
CLJU_RS02265		winged helix-turn-helix transcriptional regulator, GntR family	BT	2.9-1	3.0-1
CLJU_RS03200		winged helix-turn-helix transcriptional response regulator (REC, trans_reg_C)	BT	3.1-1	1.4-1
CLJU_RS03310		helix-turn-helix transcriptional regulator, AsnC family	1.9	2.1	1.6
CLJU_RS03325		winged helix-turn-helix transcriptional regulator, UTRA domain-containing, GntR family	6.9	5.7	1.1
CLJU_RS03715		helix-turn-helix transcriptional regulator, PucR family (HTH_30)	2	1.6	1.6
CLJU_RS03790		winged helix-turn-helix transcriptional response regulator (REC, trans_reg_C)	BT	3.0-1	1.6-1
CLJU_RS03810		winged helix-turn-helix transcriptional response regulator (REC, trans_reg_C)	BT	2.1-1	1
CLJU_RS04015		helix-turn-helix transcriptional regulator, TetR family, WHG domain-containing	BT	3.2	2.2
CLJU_RS04355		winged helix-turn-helix transcriptional response regulator (REC, trans_reg_C)	BT	4.4	4.4
CLJU_RS04595		helix-turn-helix transcriptional regulator, TrmB family	14.7	7.9	4.4
CLJU_RS05310		cyclic nucleotide-binding helix-turn-helix transcriptional regulator, Crp/Fnr family	BT	2.5	2.7
CLJU_RS05815	pdgR	helix-turn-helix transcriptional response regulator, AraC family (REC, HTH_AraC)	2.5	1.3	1.4
CLJU_RS05900		helix-turn-helix transcriptional regulator (HTH_XRE, cupin)	BT	1.7	2.5
CLJU_RS06070	phoB	winged helix-turn-helix phosphate transcriptional response regulator (REC, trans_reg_C)	2.1-1	1.9-1	1.1
CLJU_RS06385	codY	GTP-sensing helix-turn-helix transcriptional regulator CodY	2.4	1.5	1.1
CLJU_RS06615		helix-turn-helix transcriptional regulator, Penicillinase_R family	3.1-1	3.6-1	2.2-1
CLJU_RS06710		helix-turn-helix transcriptional regulator with cupin domain	2.2	1.9	1.3
CLJU_RS06870		winged helix-turn-helix transcriptional regulator, putative	24	13.4	1.5
CLJU_RS06895		helix-turn-helix transcriptional regulator, XRE family	BT	2.8-1	1.1-1
CLJU_RS07220		winged helix-turn-helix transcriptional regulator, MarR family	BT	4.1-1	1.8-1
CLJU_RS07295		helix-turn-helix transcriptional regulator, HxlR family	BT	2	1.8
CLJU_RS07360		helix-turn-helix transcriptional regulator, PucR family (HTH_30)	2.7	2	1.1
CLJU_RS07455		helix-turn-helix transcriptional regulator, WYL domain-containing	BT	2.3-1	1.5-1
CLJU_RS07460		zinc ribbon transcriptional activator	3.8	8.8	18.9
CLJU_RS07475		helix-turn-helix transcriptional regulator, PucR family (HTH_30)	BT	3	5.1
CLJU_RS07575		winged helix-turn-helix transcriptional response regulator (REC, trans_reg_C)	2.2	1.5	1.2-1
CLJU_RS07620		helix-turn-helix transcriptional regulator, LysR family, frameshifted	5.4	2.7	2.4
CLJU_RS07730		helix-turn-helix transcriptional regulator IolR	2.3-1	3.5-1	1.5-1
CLJU_RS07745		winged helix-turn-helix transcriptional response regulator (REC, trans_reg_C)	BT	2.1-1	1.2
CLJU_RS07965		winged helix-turn-helix transcriptional regulator, MarR family	BT	4.0-1	3.5-1
CLJU_RS07980		winged helix-turn-helix transcriptional regulator, Fur-like family	BT	2.6-1	2.4-1
CLJU_RS07990		winged helix-turn-helix transcriptional regulator, MarR family	BT	2.1-1	2.1-1
CLJU_RS08025		peptide lactone autoinducer response transcriptional regulator, LytT family (REC, LytTR), putative	BT	3.3-1	1.9-1
CLJU_RS08210		helix-turn-helix XRE domain protein	BT	3.4	1.6
CLJU_RS08500		winged helix-turn-helix transcriptional response regulator (REC, trans_reg_C)	BT	2.3-1	1.6-1
CLJU_RS08555		winged helix-turn-helix transcriptional regulator, MarR family	BT	3.4-1	2.2-1
CLJU_RS08575		membrane protein, helix-turn-helix domain-containing	BT	2.6-1	1.6-1
CLJU_RS08625		helix-turn-helix transcriptional regulator, LysR family	BT	2	1.5
CLJU_RS09275		helix-turn-helix transcriptional regulator, Penicillinase_R family	BT	3.5-1	2.8-1
CLJU_RS21295		peptidase M56 domain membrane protein	2.5-1	2.7-1	2.6-1
CLJU_RS09505		winged helix-turn-helix transcriptional regulator, MarR family	6.1	4.6	0.9
CLJU_RS09510		winged helix-turn-helix transcriptional regulator, Fur-like family	7.1	4.5	1.1-1
CLJU_RS09605		winged helix-turn-helix transcriptional regulator with amino acid aminotransferase domain, GntR family	2.6	1.7	2
CLJU_RS09625		winged helix-turn-helix transcriptional response regulator (REC, trans_reg_C)	BT	2	6.4
CLJU_RS09700		helix-turn-helix transcriptional regulator, LysR family	BT	2.1-1	2.0-1
CLJU_RS09765		helix-turn-helix transcriptional regulator, YyaN family	BT	1.8	3.2
CLJU_RS09870		sigma-54-dependent sensor transcriptional regulator (PAS, sigma54 interaction, HTH8)	BT	2.5	1.7
CLJU_RS09930		sigma-54-dependent transcriptional regulator (sigma54 interaction, HTH8)	2.3	1.9	1.1-1
CLJU_RS10040		helix-turn-helix transcriptional regulator, PucR family (PucR, HTH_30)	BT	4.6-1	1.5-1
CLJU_RS10120	fruR	fructose-1-phosphate-responsive helix-turn-helix transcriptional regulator FruR	80.3-1	52.4-1	29.8-1
CLJU_RS10180		helix-turn-helix transcriptional regulator, PucR family (HTH_30)	3.2	2.5	1.5
CLJU_RS10335		helix-turn-helix transcriptional regulator, AsnC family	BT	7.1	5.3
CLJU_RS10550		transcriptional regulator, AAA_16 and TPR domain-containing, putative	2.7	2.1	2.1
CLJU_RS11195		helix-turn-helix transcriptional regulator, PucR family (HTH_30)	4.8	4.3	3.2
CLJU_RS11460		winged helix-turn-helix transcriptional regulator, MarR family, putative	1.2	1.2	3.1
CLJU_RS11835		sigma-54-dependent transcriptional regulator (sigma54 interaction, HTH8)	2	2	2.2
CLJU_RS11875		sigma-54-dependent transcriptional regulator (sigma54 interaction, HTH8)	BT	2.7	1.9
CLJU_RS12235		winged helix-turn-helix transcriptional regulator, PadR-like family	BT	3.3-1	2.8-1
CLJU_RS12270	csoR	copper-sensing transcriptional repressor	BT	1.1-1	2.1-1
CLJU_RS12315		helix-turn-helix transcriptional regulator, PucR family (HTH_30)	BT	2.3	1.4
CLJU_RS12395		helix-turn-helix transcriptional regulator, Penicillinase_R family	BT	3.0-1	2.0-1
CLJU_RS12530		helix-turn-helix transcriptional regulator, LysR family	7.1	5.1	3.4
CLJU_RS12620		helix-turn-helix transcriptional regulator, TetR family	1.5-1	2.9-1	2.5-1
CLJU_RS12630		helix-turn-helix transcriptional regulator, YyaN family	BT	2.5-1	1.3-1
CLJU_RS12640		helix-turn-helix transcriptional regulator, LysR family	BT	7.7	8
CLJU_RS12745		helix-turn-helix domain protein	BT	5.3	5.9
CLJU_RS12915		helix-turn-helix transcriptional regulator, AsnC family	BT	1.9	2.1
CLJU_RS13000		winged helix-turn-helix transcriptional regulator, MarR family	BT	2.7-1	1.6-1
CLJU_RS13135		helix-turn-helix XRE domain protein	BT	2.5	2.4
CLJU_RS13280		helix-turn-helix transcriptional regulator, PadR family	5.2	3.7	1.7
CLJU_RS13365		winged helix-turn-helix transcriptional regulator, MarR family	2	1.9	1
CLJU_RS13695		helix-turn-helix transcriptional regulator, LysR family	1.2-1	1.1-1	9.3-1
CLJU_RS14245		helix-turn-helix transcriptional response regulator, LuxR family (REC, HTH_LuxR)	BT	10.6	4.5
CLJU_RS14490		helix-turn-helix transcriptional regulator, IclR family	9.5	6.8	4.2
CLJU_RS14510		helix-turn-helix transcriptional regulator, TetR family	16.8	15.4	5.9
CLJU_RS14515		winged helix-turn-helix transcriptional regulator with amino acid aminotransferase domain, GntR family	28.4	6.6	4.6
CLJU_RS21410		helix-turn-helix transcriptional regulator, TetR family	12.3	17	2.8
CLJU_RS14580		cyclic nucleotide-binding helix-turn-helix transcriptional regulator, Crp/Fnr family	ND	1.4-1	2.1-1
CLJU_RS14595		winged helix-turn-helix transcriptional response regulator (REC, trans_reg_C)	1.2	1.1	10.7-1
CLJU_RS14725		helix-turn-helix transcriptional regulator, PadR family (PadR, Vir_act_alpha_C)	BT	5.2	18
CLJU_RS14805		sensor transcriptional regulator (PAS_6, HTH_22)	11.2	5.6	5.9
CLJU_RS14900		helix-turn-helix transcriptional regulator, PucR family (HTH_30)	BT	1.7	2.2
CLJU_RS15105		winged helix-turn-helix transcriptional response regulator (REC, trans_reg_C)	3.8	2.4	3.2
CLJU_RS15175		helix-turn-helix transcriptional regulator, PucR family (HTH_30)	2.7	1.4	1.1
CLJU_RS15895		helix-turn-helix transcriptional regulator, HxlR family	9.6	6	5
CLJU_RS16005		helix-turn-helix XRE domain protein	BT	2.3-1	2.0-1
CLJU_RS16150		winged helix-turn-helix transcriptional regulator, MarR family	BT	2.5-1	1.5-1
CLJU_RS16170		helix-turn-helix XRE domain protein	2.4-1	2.5-1	1.5-1
CLJU_RS16230		winged helix-turn-helix transcriptional regulator, PadR-like family	BT	1.1-1	2.1-1
CLJU_RS16240		helix-turn-helix transcriptional regulator, AraC family	3.5	1.3	2.5
CLJU_RS16320		winged helix-turn-helix transcriptional regulator, MarR family	BT	2.5	2.4
CLJU_RS16325		helix-turn-helix transcriptional regulator, LysR family	2.1	1.8	1.6
CLJU_RS16760		winged helix-turn-helix transcriptional regulator, Rrf2 family	6.3	2.9	1.3
CLJU_RS16890		winged helix-turn-helix transcriptional regulator, PadR-like family	2.9-1	1.6-1	3.3-1
CLJU_RS16925		winged helix-turn-helix transcriptional regulator, PadR-like family	BT	1.4-1	3.2-1
CLJU_RS17135		helix-turn-helix transcriptional regulator, LysR family	19.3	9.4	5.3
CLJU_RS17205		helix-turn-helix transcriptional regulator, TetR family	BT	3.8-1	1.7-1
CLJU_RS17310		winged helix-turn-helix transcriptional regulator, PadR-like family	2.6-1	1.3-1	1.1-1
CLJU_RS17390		winged helix-turn-helix transcriptional regulator, GntR family	BT	4.7-1	3.1-1
CLJU_RS17520		helix-turn-helix transcriptional regulator, WYL domain-containing	2.3-1	4.3-1	2.1-1
CLJU_RS17730		helix-turn-helix transcriptional regulator, MerR family	BT	3.3	1.7
CLJU_RS18027		helix-turn-helix domain protein	BT	2.4-1	2.5-1
CLJU_RS18195		sigma-54-dependent transcriptional regulator (sigma54 interaction)	BT	1.4-1	2.5-1
CLJU_RS18280		helix-turn-helix transcriptional regulator, HxlR family	2.2	1.5	1.6
CLJU_RS18670		helix-turn-helix transcriptional regulator, LysR family	2.3	1.5	1.1-1
CLJU_RS18945	malR	malate response regulator (REC)	3.7	3.2	2.2
CLJU_RS18980		helix-turn-helix XRE domain membrane protein, putative	BT	9	5.3
CLJU_RS19015		helix-turn-helix transcriptional regulator, TetR family	BT	2.7-1	2.3-1
CLJU_RS19280	cggR	fructose-1,6-bisphosphate-responsive helix-turn-helix transcriptional regulator CggR	1.8-1	1.5-1	10.7-1
CLJU_RS19385		helix-turn-helix transcriptional regulator, LysR family	BT	2.8	1.2
CLJU_RS19640	eduX	helix-turn-helix domain protein	BT	2.2-1	1.4-1
CLJU_RS19650	eduV	helix-turn-helix domain protein	BT	2.2-1	1.0-1
CLJU_RS19660		winged helix-turn-helix transcriptional regulator with amino acid aminotransferase domain, GntR family	BT	1.7	2.3
CLJU_RS19695		winged helix-turn-helix transcriptional response regulator (REC, trans_reg_C)	BT	2.7-1	1.7-1
CLJU_RS19830		winged helix-turn-helix transcriptional response regulator (REC, trans_reg_C)	BT	2.0-1	2.0-1
CLJU_RS20020		winged helix-turn-helix transcriptional regulator, GntR family	2.6	1.8	2
CLJU_RS20705		[FeFe]-hydrogenase regulator, putative	2.9	1.2-1	1.0-1
Sensor histidine kinases
CLJU_RS02230		sensor histidine kinase (HisKA, HATPase_c)	1.1-1	1.5-1	2.7-1
CLJU_RS02460		sensor histidine kinase (HAMP, HisKA, HATPase_c)	BT	1.2	2.4
CLJU_RS03855		sensor histidine kinase (HAMP, HisKA, HATPase_c)	2.4-1	2.2-1	7.6-1
CLJU_RS05330		peptide lactone autoinducer sensor histidine kinase (HATPase_c), putative	BT	2.9	1.0-1
CLJU_RS06075	phoR	phosphate sensor histidine kinase (HAMP, PAS, HisKA, HATPase_c)	1.6-1	2.2-1	1.1
CLJU_RS07580		sensor histidine kinase (HisKA, HATPase_c)	3.5	2.4	1.1-1
CLJU_RS07750		sensor histidine kinase (HAMP, HisKA, HATPase_c)	BT	2.2-1	1
CLJU_RS08020		peptide lactone autoinducer sensor histidine kinase (HATPase_c), putative	BT	3.9-1	2.7-1
CLJU_RS09620		sensor histidine kinase (HAMP, HisKA, HATPase_c)	BT	5.7	8.6
CLJU_RS09685		response receiver sensor histidine kinase (REC, sensory_box, HisKA, HATPase_c)	2.6	1.7	1
CLJU_RS10205		sensor histidine kinase (HATPase_c)	1.4-1	2.4-1	2.8-1
CLJU_RS12595		peptide lactone autoinducer sensor histidine kinase (HATPase_c), putative	BT	4.2	2.7
CLJU_RS13590		peptide lactone autoinducer sensor histidine kinase (HATPase_c), putative	BT	2.3	1.4
CLJU_RS14250		sensor histidine kinase (DegS, HisKA, HATPase_c)	BT	12.3	5.4
CLJU_RS14600		sensor histidine kinase (HAMP, HisKA, HATPase_c)	1.4	1.1-1	18.0-1
CLJU_RS14825		sensor histidine kinase response regulator (GAF, PAS, HisKA, HATPase_c, REC, REC, Hpt)	2.3-1	2.1-1	1.1-1
CLJU_RS15110		sensor histidine kinase (HisKA, HATPase_c)	4.8	2.8	3.6
CLJU_RS18950	malK	malate sensor histidine kinase (PAS, HATPase_c)	3.2	2.2	2
CLJU_RS19690		sensor histidine kinase (HisKA, HATPase_c)	BT	3.2-1	1.8-1
CLJU_RS19825		sensor histidine kinase (HisKA, HATPase_c)	BT	2.4-1	1.9-1
Response receivers
CLJU_RS06605		response regulator (REC), putative	1.1	1.4	2
CLJU_RS08710		response receiver (REC), putative	BT	4.2	3.7
CLJU_RS14820		response receiver (REC)	1.1-1	2.3-1	1.2-1
CLJU_RS20920		response regulator (REC)	BT	2.6	3.1
DNA/RNA-binding proteins
CLJU_RS00415		DNA-binding protein, YbaB/EbfC family	2.1-1	1.3-1	1.1-1
CLJU_RS04705	csrA	RNA-binding protein CsrA	4.1-1	1.7-1	1.2
CLJU_RS06445	ylxR	RNA-binding protein YlxR, putative	2.6	1.5	1.1-1
CLJU_RS06450	ylxQ	RNA-binding protein YlxQ, putative	2.1	1.3	1.2-1
CLJU_RS08115		helix-turn-helix DNA-binding protein, putative	BT	2	3
CLJU_RS08655		helix-turn-helix XRE domain protein	BT	4.1-1	2.0-1
CLJU_RS09080		helix-turn-helix XRE domain protein	BT	1	2.6-1
CLJU_RS09105		DNA single-strand-binding protein, putative	BT	10.2	4.4
CLJU_RS09350		ATP-dependent RNA helicase, SUV3-related	3.2	1.6	1.1-1
CLJU_RS09595	cspC-2	cold shock DNA/RNA-binding protein	21.8	7.8	6.6
CLJU_RS11310		ATP-dependent RNA helicase	2.7	2	1.7
CLJU_RS11465		helix-turn-helix DNA-binding domain protein (LuxR_C)	2.7	1.3	1.1
CLJU_RS12215		helix-turn-helix XRE domain protein	2.9-1	3.3-1	1.9-1
CLJU_RS16385	cspA	cold shock DNA/RNA-binding protein	11.2	4.6	1.5
CLJU_RS17070	ssb-2	single-strand-binding protein	2	2	1.8
CLJU_RS17445	cshA	ATP-dependent RNA helicase CshA	2.2	2.1	1.0-1
CLJU_RS19765		helix-turn-helix XRE domain protein	1.7	1.9	2
CLJU_RS20615		protease, Abi superfamily, putative	BT	7.4	3.4
CLJU_RS20620		helix-turn-helix domain DNA-binding and membrane protein	BT	3.6	1.8
Ribonucleases
CLJU_RS06355	rnhB	ribonuclease HII	3.1	3.3	1.1
CLJU_RS09385		3'-to-5' exonuclease, putative	2.5	1.6	1.2
CLJU_RS13130	rnz	ribonuclease Z	BT	2.3	2.1
CLJU_RS21165	rnpA	ribonuclease P, protein component	2.5	1.2	1.8-1
Cyclic nucleotide signaling proteins
CLJU_RS02750		diguanylate cyclase/phosphodiesterase (GGDEF, EAL)	BT	7.3	2.2
CLJU_RS08825		sensor diguanylate cyclase (FIST, FIST_C, GAF, GGDEF)	3.2	2.1	2
CLJU_RS09475		cyclic diguanylate phosphodiesterase (EAL)	2.4	1.9	1.7
CLJU_RS13965		diguanylate cyclase (GGDEF)	1.4-1	2.0-1	1.9-1
CLJU_RS14830		cyclic diguanylate phosphodiesterase (HD-GYP)	1.5-1	2.1-1	1.1
CLJU_RS15275		diguanylate cyclase (GGDEF)	BT	3.6-1	1.6-1
CLJU_RS16350		sensor diguanylate cyclase (GAF, GGDEF)	2.0-1	1.9-1	1.3-1
CLJU_RS21485		diguanylate cyclase (GGDEF)	6.7	4	2
CLJU_RS21505		diguanylate cyclase (GGDEF)	BT	7.5	4.1
Other nucleotide signaling proteins
CLJU_RS01340		GTP/GDP 3'-pyrophosphokinase	2.8	2.4	2.6
CLJU_RS15100		GTP/GDP 3'-pyrophosphokinase	3.6	2.6	4.6
Chaperone proteins and proteases
CLJU_RS03915	hrcA	heat-inducible transcription repressor HrcA	4.7-1	3.0-1	2.9-1
CLJU_RS03920	grpE	DnaJ adenine nucleotide exchange factor GrpE	4.6-1	4.4-1	3.7-1
CLJU_RS03925	dnaK	chaperone protein DnaK	3.6-1	2.6-1	2.1-1
CLJU_RS03930	dnaJ	chaperone protein DnaJ	2.0-1	1.6-1	1.7-1
CLJU_RS09690	htpG	heat shock protein HtpG	4.6-1	4.6-1	5.0-1
CLJU_RS18310	groEL	chaperonin GroEL	6.9-1	2.7-1	2.3-1
CLJU_RS18315	groES	chaperonin GroES	10.5-1	3.2-1	2.7-1
CLJU_RS16235	clpP-2	ATP-dependent Clp protease, proteolytic subunit ClpP	1.8	1.3	2.4
BT = below threshold for detection of differential expression, log2 RPKM < 5
ND = not detected

## Sheet: Table S3
Supplementary Table S3. Upregulation and downregulation of predicted cytoplasmic redox-active protein genes during lithoautotrophic growth. Fold changes are given; those for which the p values were not significant are in grey.
Locus tag	Gene	Functional annotation	H2/CO2 versus fructose	H2/CO2 versus fructose microarray	Syngas versus fructose microarray
			RNA-Seq
Flavodoxin gene cluster
CLJU_RS06855	feoA-1	FeoA family protein	BT	1.3	1.6-1
CLJU_RS06860	feoA-3	FeoA family protein	BT	2.3	1.1
CLJU_RS06865	feoB-1	ferrous iron transport protein B	8.1	3.6	1.2
CLJU_RS06870		winged helix-turn-helix transcriptional regulator, putative	24	13.4	1.5
CLJU_RS06875		flavodoxin, short form, putative	40.4	16.6	1.6
CLJU_RS06880		protein of unknown function DUF3793, frameshifted	66.9	25.2	1.5
Cysteine-rich protein genes
CLJU_RS21290		conserved hypothetical protein	BT	28.6	17.2
CLJU_RS09235		hypothetical protein	BT	10.6	6.7
Clostridium species-specific, charged three-cysteine protein genes
CLJU_RS12585 and/or		conserved hypothetical protein	30.7	5.1 to 5.3	5.0 to 5.4
CLJU_RS13615 and/or
CLJU_RS15265
Miscellaneous redox-active cytoplasmic protein genes
CLJU_RS08350		rubrerythrin	2.2	2.8	3.1
CLJU_RS08375		oxidoreductase, aldo/keto reductase family	4.8	7.5	6.7
CLJU_RS09135		manganese catalase, putative	BT	5	4.8
CLJU_RS09140		iron-magnesium cluster-binding protein of unknown function DUF2935	BT	3	3.6
CLJU_RS09145	yyaL	thioredoxin domain protein YyaL	BT	3.1	2.3
CLJU_RS13295		iron-magnesium cluster-binding protein of unknown function, DUF2935 pair-containing	BT	9	7.3
CLJU_RS18745		thioredoxin-like domain and zinc finger protein	2.5	2.2	2.6
CLJU_RS19390		desulforedoxin domain protein	BT	6.1	2.1
CLJU_RS19720		iron-magnesium cluster-binding protein of unknown function, DUF2935 pair-containing	BT	11.3	2.9
CLJU_RS19945		thioredoxin	2.0-1	2.8-1	1.6-1
High-molecular-weight rubredoxin gene cluster
CLJU_RS09550	ftn	nonheme ferritin	2.5-1	3.1-1	5.6-1
CLJU_RS09545	hrb	FMN-binding and rubredoxin domain oxidoreductase	1.9-1	2.8-1	5.2-1
Rubredoxin:oxygen/nitric oxide oxidoreductase gene
CLJU_RS10770	roo	rubredoxin:oxygen/nitric oxide oxidoreductase	3.0-1	3.3-1	5.0-1
Iron-sulfur-oxygen hybrid cluster protein genes
CLJU_RS03805	hcp-1	iron-sulfur-oxygen hybrid cluster protein (prismane)	7.0-1	2.0-1	1.1-1
CLJU_RS13445	hcp-2	iron-sulfur-oxygen hybrid cluster protein (prismane)	10.1-1	4.5-1	1.4-1
Iron-sulfur cluster-binding oxidoreductase genes
CLJU_RS12975		iron-sulfur cluster-binding oxidoreductase	BT	4.3-1	5.5-1
CLJU_RS13150		iron-sulfur cluster-binding oxidoreductase	8.5-1	3.7-1	1.3-1
BT = below threshold for detection of differential expression, log2 RPKM < 5

## Sheet: Table S4
Supplementary Table S4. Upregulation and downregulation of membrane-associated oxidoreductase gene clusters under lithotrophic conditions. Fold changes are given; those for which the p values were not significant are in grey.
Locus tag	Gene	Functional annotation	H2/CO2 versus fructose	H2/CO2 versus fructose microarray	Syngas versus fructose microarray
			RNA-Seq
DsbD/NapH-resembling protein complex gene cluster
CLJU_RS13020		membrane protein	BT	2.6	8.7
CLJU_RS13025		iron-sulfur cluster-binding membrane protein	BT	10.7	21
CLJU_RS13030		conserved hypothetical protein	BT	1.3	1.3
NapH-resembling protein gene
CLJU_RS12060		iron-sulfur cluster-binding and FMN-binding oxidoreductase and membrane protein	4	2.5	1.9
CCG domain pair oxidoreductase complex gene cluster #1
CLJU_RS11875		sigma-54-dependent transcriptional regulator (sigma54 interaction, HTH8)	BT	2.7	1.9
CLJU_RS11870		aldehyde oxidoreductase, (molybdopterin cytosine dinucleotide)-oxothiomolybdenum-binding	2.2	1.5	1.8
CLJU_RS11865		FAD-binding pyridine nucleotide-disulfide oxidoreductase and CCG domain pair iron-sulfur cluster-binding oxidoreductase	4.1	3.6	4
CLJU_RS11860		conserved hypothetical protein	6.8	3.6	4.3
CLJU_RS11855		SAM-dependent methyltransferase	3.2	3.3	3.7
CLJU_RS11850		redox-active protein, C_GCAxxG_C_C family, putative	4.5	3.3	3.5
CLJU_RS11845		radical SAM domain iron-sulfur cluster-binding oxidoreductase	3	3.2	3.1
CLJU_RS11840		oxidoreductase (molybdopterin cytosine dinucleotide)-dioxomolybdenum--sulfide ligation chaperone	3	2.5	2.7
CCG domain pair oxidoreductase complex gene cluster #2
CLJU_RS11835		sigma-54-dependent transcriptional regulator (sigma54 interaction, HTH8)	2	2	2.2
CLJU_RS11830		aldehyde oxidoreductase, (molybdopterin cytosine dinucleotide)-oxothiomolybdenum-binding	BT	1.0-1	1.4
CLJU_RS11825		FAD-binding pyridine nucleotide-disulfide oxidoreductase and CCG domain pair iron-sulfur cluster-binding oxidoreductase	BT	1.9-1	1.1-1
CLJU_RS11820		conserved hypothetical protein	BT	1.3-1	1.4
CLJU_RS11815		redox-active protein, C_GCAxxG_C_C family, putative	BT	1.5-1	1.0-1
CLJU_RS11810		adenylyltransferase, putative	BT	1.4-1	1.4-1
CLJU_RS11805		oxidoreductase (molybdopterin cytosine dinucleotide)-dioxomolybdenum--sulfide ligation chaperone	1.2-1	1.4-1	1.0-1
CLJU_RS11800		molybdopterin-dioxomolybdenum cytidylyltransferase and metal-dependent phosphohydrolase (HD), putative	1.1	1.4-1	1
CLJU_RS11795	cobC-2	adenosylcobamide-5'-phosphate phosphatase, putative	1.5	1	1.2
CLJU_RS11790		sigma-54-dependent transcriptional regulator (sigma54 interaction, HTH8)	1.5	1.5	1.5
NAD-dependent oxidoreductase complex genes
CLJU_RS09120		membrane protein, putative	BT	4.5	2.5
CLJU_RS09115		NAD-dependent oxidoreductase, FAD-binding subunit	BT	23.2	10.9
CLJU_RS09110		conserved hypothetical protein	BT	14.8	6.3
D-isomer-specific 2-hydroxyacid dehydrogenase complex genes
CLJU_RS09975		electron transfer flavoprotein, beta subunit	2.4	1.6	1.2
CLJU_RS09980		electron transfer flavoprotein, alpha subunit	2.1	1.5	1.3
CLJU_RS09985		D-isomer-specific 2-hydroxyacid dehydrogenase, NAD-dependent	2.4	1.7	1.2
CLJU_RS09990		branched-chain 2-oxoacid (Si)-reductase, 2-oxopantoate 2-reductase family	3.9	2.8	1.6
CLJU_RS09995		iron-sulfur cluster-binding methyl-accepting chemotaxis sensory transducer, class 24H	BT	2.6	1.2
CLJU_RS10000		membrane transport protein, putative	5.2	4.6	2.9
CXXC motif pair-containing protein gene
CLJU_RS15920		redox-active membrane protein, putative	1.3	4	3.3
SHOCT/NapH-resembling protein complex gene cluster
CLJU_RS14580		cyclic nucleotide-binding helix-turn-helix transcriptional regulator, Crp/Fnr family	ND	1.4-1	2.1-1
CLJU_RS14585		iron-sulfur cluster-binding oxidoreductase and membrane protein	BT	3.7-1	9.3-1
CLJU_RS14590		conserved hypothetical protein	1.5	1.5	10.5-1
CLJU_RS14595		winged helix-turn-helix transcriptional response regulator (REC, trans_reg_C)	1.2	1.1	10.7-1
CLJU_RS14600		sensor histidine kinase (HAMP, HisKA, HATPase_c)	1.4	1.1-1	18.0-1
CLJU_RS14605		SHOCT domain membrane protein	1.9	1.0-1	15.5-1
CLJU_RS14610		iron-sulfur cluster-binding oxidoreductase and membrane protein	1.7	1.2	7.8-1
BT = below threshold for detection of differential expression, log2 RPKM < 5

## Sheet: Table S5
Supplementary Table S5. Upregulation of genes of peptide and amino acid uptake and degradation and downregulation of genes of polyamine uptake under lithotrophic conditions. Fold changes are given; those for which the p values were not significant are in grey.
Locus tag	Gene	Functional annotation	H2/CO2 versus fructose	H2/CO2 versus fructose microarray	Syngas versus fructose microarray
			RNA-Seq
Argininosuccinate enzyme-linked amino acid transporter gene cluster
CLJU_RS03280		amino acid ABC transporter, periplasmic amino acid-binding protein	11.1	4.4	3.9
CLJU_RS03285		amino acid ABC transporter, membrane protein	8.5	4.6	3.7
CLJU_RS03290		amino acid ABC transporter, ATP-binding protein	9.7	2.6	2.3
Tripeptide aminopeptidase gene cluster
CLJU_RS09440		OsmC family protein	BT	3.6	2.6
CLJU_RS09445	hprA	hydroxypyruvate (Si)-reductase, NAD(P)H-dependent, putative	BT	1.2-1	1.1
CLJU_RS09450	pepT-1	tripeptide aminopeptidase T	BT	1.3-1	1.0-1
CLJU_RS09455		P-loop-containing NTPase and LuxR_C_like domain DNA-binding protein	BT	1.5-1	1.1-1
CLJU_RS09460	pepT-2	tripeptide aminopeptidase T	35.5	38.6	8.1
CLJU_RS09465		membrane protein, YjeM family	26.2	12.5	3.7
Peptide ABC transporter gene cluster
CLJU_RS11170		membrane protein, putative	BT	3.1	2.6
CLJU_RS11165		SAM-dependent methyltransferase	BT	2.5	2.1
CLJU_RS11160		sigma-54-dependent sensor transcriptional regulator (PAS, sigma54 interaction, HTH8)	BT	1.1	1.3
CLJU_RS11155		peptide ABC transporter, periplasmic peptide-binding lipoprotein	9.1	5.5	2.9
CLJU_RS11150		peptide ABC transporter, membrane protein	4.3	5.5	3.2
CLJU_RS11145		peptide ABC transporter, membrane protein	BT	4.7	2.7
CLJU_RS11140		peptide ABC transporter, ATP-binding protein	BT	5.1	2.9
CLJU_RS11135		peptide ABC transporter, ATP-binding protein	BT	6.7	4.4
CLJU_RS11130		SAM-dependent methyltransferase	3.7	3.8	4.4
CLJU_RS11125		conserved hypothetical protein	11	5.1	5.7
CLJU_RS11120		peptide ABC transporter, membrane protein	4.5	4	2.8
CLJU_RS11115		peptide ABC transporter, membrane protein	6.8	4.3	3
CLJU_RS11110		peptide ABC transporter, periplasmic peptide-binding protein	6.3	4.2	3.1
CLJU_RS11105		peptide ABC transporter, ATP-binding protein	6	4.4	3.1
CLJU_RS11100		peptide ABC transporter, ATP-binding protein, oligo_HPY domain-containing	7.1	4.5	3.1
CLJU_RS11090		peptide ABC transporter, periplasmic peptide-binding protein	5.9	4.1	2.6
CLJU_RS11085		SAM-dependent methyltransferase	4.1	3.7	2.4
CLJU_RS11080		sodium-driven efflux pump (MatE, MatE)	4.9	3.4	2.2
Peptidase gene
CLJU_RS12410		peptidase, M15 family	BT	19.6	4.2
Thioether metabolism gene cluster
CLJU_RS13670	metN-2	D/L-methionine(-sulfoxide) ABC transporter, ATP-binding protein, putative	7.9	5.7	4
CLJU_RS13665	metP-2	D/L-methionine(-sulfoxide) ABC transporter, membrane protein, putative	7.2	5	3.5
CLJU_RS13660	metQ-2	D/L-methionine(-sulfoxide) ABC transporter, periplasmic D/L-methionine(-sulfoxide)-binding lipoprotein, putative	10.4	4	2.8
CLJU_RS13655		racemase/dehydratase, enolase superfamily, mandelate racemase subfamily, putative	8.2	5.8	3.5
CLJU_RS13650	yxeO	amino acid ABC transporter, ATP-binding protein	13.2	6.9	3.7
CLJU_RS13645	yxeN	amino acid ABC transporter, membrane protein	12.1	6.5	3.5
CLJU_RS13640	yxeM	amino acid ABC transporter, periplasmic substrate-binding protein	10.9	7.2	4.1
CLJU_RS13635		cystathionine beta-lyase, putative	11.1	6.5	3.6
Amidase operon
CLJU_RS15850		amidase_6 domain protein	BT	33.3	24.6
CLJU_RS15855		membrane protein of unknown function DUF554	BT	4.5	3.4
Carbon starvation protein A (predicted peptide uptake transporter) pair operon
CLJU_RS18385	cstA-1	carbon starvation protein CstA	BT	2.5	2.1
CLJU_RS18390	cstA-2	carbon starvation protein CstA	2.7	1.9	1.6
Amino acid uptake transporter genes
CLJU_RS02040		amino acid transporter, putative	BT	5.6	3.6
CLJU_RS08715	brnQ	cation/valine/leucine/ isoleucine symporter	6.7	6.5	5.6
CLJU_RS10705	lysP	lysine transporter	3.4	3.6	1.1-1
CLJU_RS11520		amino acid transporter, putative	1.8	1.0-1	2.6-1
CLJU_RS11525		amino acid transporter, putative	3.7-1	6.2-1	5.6-1
CLJU_RS11985		lysine transporter, putative	2.6-1	2.7-1	1.6-1
CLJU_RS12320		amino acid ABC transporter, periplasmic amino acid-binding protein	2.4	2.3	1.6
CLJU_RS14280		amino acid ABC transporter, ATP-binding protein	2.3	1.4	1.4
CLJU_RS14285		amino acid ABC transporter, membrane protein	2	1.4	1.5
CLJU_RS19180		amino acid antiporter, putative	2.6-1	3.0-1	1.8-1
CLJU_RS20025		amino acid transporter, putative	1.7-1	2.3-1	2.8-1
Paralogous putative amino acid uptake transporter genes
CLJU_RS03505		membrane protein	1.8-1	2.2-1	1.2-1
CLJU_RS10215		membrane protein	BT	6.4	4.2
CLJU_RS19485		membrane protein	BT	2	1.2-1
Polyamine uptake transporter genes
CLJU_RS12890	potB-2	polyamine ABC transporter, membrane protein PotB	BT	4.1-1	4.9-1
CLJU_RS12885	potC-2	polyamine ABC transporter, membrane protein PotC	5.6-1	4.4-1	4.6-1
CLJU_RS12880	potA-2	polyamine ABC transporter, ATP-binding protein	3.7-1	6.2-1	4.8-1
CLJU_RS12875	potD-2	polyamine ABC transporter, periplasmic substrate-binding lipoprotein	5.9-1	5.8-1	5.8-1
CLJU_RS12870	adeC	adenine deaminase	4.8-1	7.9-1	8.6-1
CLJU_RS12865	mtaD	5-methylthioadenosine/S-adenosylhomocysteine deaminase	4.0-1	5.9-1	6.0-1
BT = below threshold for detection of differential expression, log2 RPKM < 5

## Sheet: Table S6
Supplementary Table S6. High-histidine-content genes that are upregulated under lithoautotrophic conditions. Fold changes are given; those for which the p values were not significant are in grey. Only genes with at least one change twofold or greater are shown.
Locus tag	Histidine content	Functional annotation	H2/CO2 versus fructose	H2/CO2 versus fructose microarray	Syngas versus fructose microarray
			RNA-Seq
Genes upregulated with hydrogen only
CLJU_RS07400	0.094	conserved hypothetical protein	BT	3.1	1.4
CLJU_RS09505	0.089	winged helix-turn-helix transcriptional regulator, MarR family	6.1	4.6	1.1-1
CLJU_RS20290	0.061	ribosomal protein L33	2.6	1.2	1.1
CLJU_RS20195	0.051	ribosomal protein S19	2.3	1.3	1.1-1
CLJU_RS06215	0.048	ribosomal protein L28	2.1	1.6	1.1-1
CLJU_RS01090	0.043	ribosomal protein L31	2.4	2.2	1.1
CLJU_RS05735	0.041	imidazoleglycerol-phosphate dehydratase	7.2	3.1	1.1-1
CLJU_RS08210	0.037	helix-turn-helix XRE domain protein	BT	3.4	1.6
CLJU_RS17470	0.036	cation diffusion facilitator family transporter	6.5	3	1.5
CLJU_RS21405	0.036	protein of unknown function DUF3787	BT	3.4	1.7
CLJU_RS20677	0.036	protein of unknown function DUF1540	BT	3.5	1.3
Genes upregulated with hydrogen and with syngas
CLJU_RS17162	0.101	conserved hypothetical protein	BT	5.7	4.8
CLJU_RS15210	0.085	metal-dependent hydrolase, beta-lactamase superfamily, internal deletion	BT	2.4	2.4
CLJU_RS11125	0.084	conserved hypothetical protein	11	5.1	5.7
CLJU_RS09398	0.071	conserved hypothetical protein	BT	13.1	5.1
CLJU_RS15505	0.067	YcfA family protein	1.5	2.2	1.3
CLJU_RS07790	0.06	repeat-containing protein	2.4	1.9	2.7
CLJU_RS00980	0.058	conserved hypothetical protein	BT	4.6	2
CLJU_RS21235	0.058	site-specific integrase/recombinase, frameshifted	BT	4.8	3.8
CLJU_RS12050	0.057	dihydrofolate reductase	3.7	2.6	2
CLJU_RS09345	0.053	membrane protein, putative	BT	7.2	4.2
CLJU_RS00590	0.047	L-ribulose-5-phosphate 4-epimerase	1.7	1.1	2.2
CLJU_RS16240	0.043	helix-turn-helix transcriptional regulator, AraC family	3.5	1.3	2.5
CLJU_RS16515	0.041	zinc-dependent hydrolase YcdX	2	2.5	2.3
CLJU_RS09395	0.041	O-acetylhomoserine sulfhydrylase, internal deletions	BT	4	2.3
CLJU_RS03705	0.04	cob(I)amide methyltransferase, putative	BT	2.4	2.2
CLJU_RS03730	0.04	cob(I)amide methyltransferase, putative	5.8	2.3	2.1
CLJU_RS02215	0.039	conserved hypothetical protein	BT	5.1	4.2
CLJU_RS00975	0.039	spore coat protein, CotS family, putative	BT	6.6	2.3
CLJU_RS10735	0.039	metal-dependent phosphoesterase, PHP family	3.9	2.4	2.3
CLJU_RS14320	0.038	HNH endonuclease, putative	1.5	2.7	2.3
CLJU_RS17290	0.038	esterase D family protein	2.5	2.8	2.3
CLJU_RS16475	0.037	spore coat protein CotJC	BT	2.6	7.3
CLJU_RS07235	0.036	cyanate lyase, frameshifted	BT	27.1	21
CLJU_RS18280	0.036	winged helix-turn-helix transcriptional regulator, HxlR family	2.2	1.5	1.6
CLJU_RS13225	0.035	integrase/recombinase	7.3	3.1	2.7
CLJU_RS10784	0.035	hypothetical protein	3.2	1.6	1.4
BT = below threshold for detection of differential expression, log2 RPKM < 5

## Sheet: Table S7
Supplementary Table S7. Upregulation of genes for molybdopterin-Mo/W cofactor biosynthesis under lithotrophic conditions. Fold changes are given; those for which the p values were not significant are in grey.
Locus tag	Gene	Functional annotation	H2/CO2 versus fructose	H2/CO2 versus fructose microarray	Syngas versus fructose microarray
			RNA-Seq
CLJU_RS03330		oxidoreductase (molybdopterin cytosine dinucleotide)-dioxomolybdenum--sulfide ligation chaperone	4.9	3.8	1.7
CLJU_RS03445	moeA-1	molybdate/tungstate--(bis-)molybdopterin ligase	1.3	1	1.1
CLJU_RS03450	mobB	bis-(molybdopterin guanine dinucleotide)-oxomolybdenum biosynthesis GTP-binding protein MobB	1.6	1.2	1.2
CLJU_RS08395	moeA-2	molybdate/tungstate--(bis-)molybdopterin ligase	BT	1.7	2.1
CLJU_RS08815		oxidoreductase (molybdopterin cytosine dinucleotide)-dioxomolybdenum--sulfide ligation chaperone	5.4	5	4.9
CLJU_RS08820		molybdopterin-binding domain protein, putative	9	5	4.9
CLJU_RS09835	moaD-1	molybdopterin biosynthesis sulfur carrier protein	12.9	1.9	1.1
CLJU_RS09840	moeB-1	molybdopterin biosynthesis sulfur carrier protein sulfurylase	16.8	7.7	5.8
CLJU_RS09895	moeA-3	molybdate/tungstate--(bis-)molybdopterin ligase	1.2	1.1-1	1.3-1
CLJU_RS09900	moeA-4	molybdate/tungstate--(bis-)molybdopterin ligase	1.3	1.0-1	1.2-1
CLJU_RS09905	mosC-1	molybdopterin sulfurtransferase MOSC domain protein	1.4	1.3	1.2
CLJU_RS09920	moaD-2	molybdopterin biosynthesis sulfur carrier protein	2.5	1.9	1.1
CLJU_RS09925	moeB-2	molybdopterin biosynthesis sulfur carrier protein sulfurylase	4	1.8	1.1
CLJU_RS10510	mobA	bis-(molybdopterin)-oxomolybdenum bis-guanylyltransferase, putative	4.2	4.3	3.4
CLJU_RS11765	hxxE	glycosyltransferase and helix-turn-helix transcriptional regulator	1.6	1.0-1	1.1-1
CLJU_RS11800		molybdopterin-dioxomolybdenum cytidylyltransferase and metal-dependent phosphohydrolase (HD), putative	1.1	1.4-1	1
CLJU_RS11805		oxidoreductase (molybdopterin cytosine dinucleotide)-dioxomolybdenum--sulfide ligation chaperone	1.2-1	1.4-1	1.0-1
CLJU_RS11840		oxidoreductase (molybdopterin cytosine dinucleotide)-dioxomolybdenum--sulfide ligation chaperone	3	2.5	2.7
CLJU_RS12335	mosC-2	molybdopterin sulfurtransferase MOSC domain protein	2.3	2.4	1.7
CLJU_RS12340	moaC	pyranopterin-monophosphate cyclase	2.1	1.6	1.5
CLJU_RS12345	moaB	molybdopterin adenylyltransferase MoaB, putative	2.4	1.8	1.6
CLJU_RS12545		molybdopterin-binding oxidoreductase chaperone protein, putative	5.2	3.8	3.3
CLJU_RS16455	moaA	pyranopterin-triphosphate synthase	3.2	2.2	1.7
BT = below threshold for detection of differential expression, log2 RPKM < 5

## Sheet: Table S8
Supplementary Table S8. Upregulation of sulfur metabolism genes under lithotrophic conditions. Fold changes are given; those for which the p values were not significant are in grey.
Locus tag	Gene	Functional annotation	H2/CO2 versus fructose	H2/CO2 versus fructose microarray	Syngas versus fructose microarray
			RNA-Seq
Thioether metabolism gene cluster
CLJU_RS13670	metN-2	D/L-methionine(-sulfoxide) ABC transporter, ATP-binding protein, putative	7.9	5.7	4
CLJU_RS13665	metP-2	D/L-methionine(-sulfoxide) ABC transporter, membrane protein, putative	7.2	5	3.5
CLJU_RS13660	metQ-2	D/L-methionine(-sulfoxide) ABC transporter, periplasmic D/L-methionine(-sulfoxide)-binding lipoprotein, putative	10.4	4	2.8
CLJU_RS13655		racemase/dehydratase, enolase superfamily, mandelate racemase subfamily, putative	8.2	5.8	3.5
CLJU_RS13650	yxeO	amino acid ABC transporter, ATP-binding protein	13.2	6.9	3.7
CLJU_RS13645	yxeN	amino acid ABC transporter, membrane protein	12.1	6.5	3.5
CLJU_RS13640	yxeM	amino acid ABC transporter, periplasmic substrate-binding protein	10.9	7.2	4.1
CLJU_RS13635		cystathionine beta-lyase, putative	11.1	6.5	3.6
Sulfite/nitrate metabolism gene cluster
CLJU_RS11690	asrA	anaerobic sulfite reductase, iron-sulfur cluster-binding subunit	BT	2.9-1	4.7
CLJU_RS11685	asrB	anaerobic sulfite reductase, NADH-binding flavoprotein subunit	BT	4.1-1	4.6
CLJU_RS11680	asrC	anaerobic sulfite reductase, siroheme-binding and iron-sulfur cluster-binding catalytic subunit	BT	3.7-1	4.1
CLJU_RS11675		proton/anion symporter, putative	BT	2.2-1	4.7
CLJU_RS11670		oxidoreductase, bis-(molybdopterin guanine dinucleotide)-oxomolybdenum-binding subunit, putative	BT	2.5-1	4.9
CLJU_RS11665		oxidoreductase-associated iron-sulfur cluster-binding protein	BT	2.6-1	3.6
CLJU_RS11660		oxidoreductase-associated FAD-binding pyridine nucleotide-disulfide oxidoreductase	BT	2.1-1	4.6
Sulfoxide metabolism gene cluster
CLJU_RS12535		oxidoreductase, bis-(molybdopterin guanine dinucleotide)-oxomolybdenum-binding subunit, putative	7.4	4.6	4.3
CLJU_RS12540		oxidoreductase, iron-sulfur cluster-binding subunit, putative	9.1	4	3.7
CLJU_RS12545		molybdopterin-binding oxidoreductase chaperone protein, putative	5.2	3.8	3.3
CLJU_RS12550		oxidoreductase, iron-sulfur cluster-binding subunit, putative	4.9	4	4.2
CLJU_RS12555		oxidoreductase, NAD-binding flavoprotein subunit, putative	5.8	4.6	4
Flavoredoxin gene cluster
CLJU_RS18625		flavoredoxin superfamily protein	1	1.3	1
CLJU_RS18630		oxidoreductase accessory NTPase, putative	BT	3.6	5.4
CLJU_RS18635		nucleoside-5'-diphosphate-sugar dehydratase, putative	BT	2.2	3.4
CLJU_RS18640		flavoredoxin superfamily protein	BT	2.2	3.9
Chromate efflux transporter gene cluster
CLJU_RS17795	chr3N	chromate transport protein ChrA, subunit 1, putative	BT	4.5	2.7
CLJU_RS17790	chr3C	chromate transport protein ChrA, subunit 2, putative	BT	3	2.3
BT = below threshold for detection of differential expression, log2 RPKM < 5

## Sheet: Table S9
Supplementary Table S9. Upregulation and downregulation of sporulation and cell wall biogenesis genes under lithotrophic conditions. Fold changes are given; those for which the p values were not significant are in grey. Only genes with at least one change twofold or greater are shown.
Locus tag	Gene	Functional annotation	H2/CO2 versus fructose	H2/CO2 versus fructose microarray	Syngas versus fructose microarray
			RNA-Seq
CLJU_RS00025	remB	regulator of extracellular matrix synthesis RemB	2.5	1.1-1	1.4-1
CLJU_RS00270		spore coat protein F-related protein	BT	4.3	3.5
CLJU_RS00660		peptidase, LD-carboxypeptidase A family	2.8	1.6	1.7
CLJU_RS00810		glycoside hydrolase, Big_5 domain-containing (Big_5, LYZ2)	BT	2.9	3.6
CLJU_RS00970		glycosyltransferase, MtfB-like family	BT	23.8	5.4
CLJU_RS00975		spore coat protein, CotS family, putative	BT	6.6	2.3
CLJU_RS00980		conserved hypothetical protein	BT	4.6	2
CLJU_RS00985		spore coat protein, putative	BT	2.5	1.3
CLJU_RS00990		spore coat protein, CotS family, putative	BT	3	1.4
CLJU_RS00995		glycosyltransferase, MtfB-like family	BT	3.8	2.5
CLJU_RS01000		spore coat protein, CotS family, putative	BT	3	2.1
CLJU_RS01005	yabG	sporulation peptidase U57	BT	18	10.2
CLJU_RS01010		protein of unknown function DUF1021	7	2.8	2.4
CLJU_RS01015		murein/chitin-binding protein (DUF3794, DUF3794, DUF3794, LysM)	6.3	4.9	3.3
CLJU_RS01045		germinant nutrient receptor-associated membrane protein and lipoprotein, GerB and GerC families, putative	BT	2.2	2.5
CLJU_RS01050	spoIIR	stage II sporulation protein SpoIIR	1.3	3.1	3.9
CLJU_RS01060	ypeB	germination protein YpeB	BT	2.4	1.1
CLJU_RS01205	murA-1	UDP-N-acetylglucosamine 1-carboxyvinyltransferase	BT	2.4-1	2.1-1
CLJU_RS01935		undecaprenyl-phosphate glycosyltransferase, DPM1-like family	2.4-1	2.1-1	2.0-1
CLJU_RS02115	spoVR	stage V sporulation protein SpoVR	BT	3.4	3
CLJU_RS02120	yhbH	sporulation protein YhbH	BT	3.2	2.8
CLJU_RS02175		undecaprenyl-phosphate glycosyltransferase, DPM1-like family	3.7	2.7	4.6
CLJU_RS02180		membrane protein, GtrA superfamily	3.3	1.7	2.5
CLJU_RS02185		undecaprenyl-phospho-sugar--protein glycosyltransferase, putative	2.7	1.7	2.4
CLJU_RS02200		membrane protein of unknown function DUF2837	6.6	3.9	3.4
CLJU_RS02205	galU-1	UTP--glucose-1-phosphate uridylyltransferase	3.3	2.2	3.6
CLJU_RS02210		membrane protein	2.8	1.3	2.7
CLJU_RS02215		conserved hypothetical protein	BT	5.1	4.2
CLJU_RS02225		UDP-glucose--sugar beta-1,4-glucosyltransferase, TPR domain-containing	BT	6.5	2.6
CLJU_RS02280		murein/chitin-binding hydrolase (LysM, LysM, Hydrolase_2)	BT	2.6	1.9
CLJU_RS02595		undecaprenyl-diphospho-oligosaccharide flippase	BT	1.5-1	2.1-1
CLJU_RS02630	rmlC-1	dTDP-6-deoxy-alpha-D-xylo-hexopyranos-4-ulose 3,5-epimerase	2.3	1.8	1.1
CLJU_RS02745	rmlC-2	dTDP-6-deoxy-alpha-D-xylo-hexopyranos-4-ulose 3,5-epimerase	BT	2.5-1	1.3-1
CLJU_RS02870		membrane protein of unknown function DUF204	1.5-1	3.0-1	2.7-1
CLJU_RS02875		Big_5 and Big_4 domain surface protein (Big_5, Big_4)	2.1-1	1.5-1	1.3-1
CLJU_RS03035		polysaccharide deacetylase domain protein	2.6	2.6	2.4
CLJU_RS03315		asparagine synthetase, ammonia-dependent	4.1	2.8	2.0-1
CLJU_RS03375		gamma-D-glutamyl-L-diamino acid endopeptidase I (PG_binding_1, LysM, M14_Endopeptidase_I)	1.5	3.3	3.9
CLJU_RS03575	minC	septum site-determining protein MinC	2.1-1	2.3-1	1.9-1
CLJU_RS03590	rodA-1	cell shape-determining N-acetylglucosaminyl-N-acetylmuramyl-(pentapeptide)-diphospho-undecaprenol flippase RodA	1.3-1	1.4-1	2.0-1
CLJU_RS03965	yqfC	sporulation protein YqfC	BT	1.4-1	3.1-1
CLJU_RS04040		spore coat protein, CotS family, putative	BT	4.6	3.8
CLJU_RS04130		SGNH hydrolase, sialate O-acetylesterase-like subfamily	BT	2.3-1	1.9-1
CLJU_RS04180		germinant nutrient receptor-associated lipoprotein, GerC family, putative	BT	2.9	2.5
CLJU_RS04190		germinant nutrient receptor-associated membrane protein, GerB family, putative	BT	3.2	3.4
CLJU_RS04880		glycosyltransferase, TPR domain-containing	BT	1.8	2.6
CLJU_RS05140	yloB	calcium-translocating P-type ATPase	BT	2.4	2.2
CLJU_RS05405	spoIIIAA	stage III sporulation protein SpoIIIAA	BT	2.3-1	2.9-1
CLJU_RS05410	spoIIIAB	stage III sporulation protein SpoIIIAB	BT	1.8-1	2.2-1
CLJU_RS05415	spoIIIAC	stage III sporulation protein SpoIIIAC	BT	2.4-1	3.0-1
CLJU_RS05420	spoIIIAD	stage III sporulation protein SpoIIIAD	BT	2.2-1	2.4-1
CLJU_RS05545	ytfJ	sporulation protein YtfJ	BT	2.9	2.4
CLJU_RS05555		D-alanyl-D-alanine carboxypeptidase/transpeptidase/endopeptidase, S11 family	BT	2	1.6
CLJU_RS05895	alr-1	alanine racemase	BT	2.4-1	1.8-1
CLJU_RS06040	spoIIGA	sporulation sigma-E factor-processing peptidase	BT	4.4-1	5.4-1
CLJU_RS06045	sigE	RNA polymerase sigma-E factor	BT	4.2-1	4.2-1
CLJU_RS06050	sigG	RNA polymerase sigma-G factor	BT	5.2-1	4.1-1
CLJU_RS06055	ylmC	sporulation protein, YlmC/YmxH family, putative	BT	3.1-1	2.9-1
CLJU_RS06250	ylbJ	sporulation membrane protein YlbJ	9.5	8.4	7
CLJU_RS06255		nucleotidyltransferase, HIGH family	3.7	1.8	1.9
CLJU_RS06490	ymxG	zinc-dependent peptidase, M16 family	1.3	1.3-1	2.3-1
CLJU_RS06640		glycoside hydrolase (DUF1680), putative	BT	2.3	1.6
CLJU_RS07045		D-alanyl-D-alanine carboxypeptidase lipoprotein	BT	1	2.8
CLJU_RS07805	uppP	undecaprenyl-diphosphate phosphatase	BT	1.2	2.1
CLJU_RS07815		membrane protein of unknown function DUF204	3.2	1.5-1	1.3-1
CLJU_RS07825		undecaprenyl-diphosphate phosphatase, putative	BT	1.5	2.2
CLJU_RS08040		protein of unknown function DUF3870	BT	2.6	2.5
CLJU_RS08045		L-alanyl-D/L-glutamate epimerase	BT	2.7	2.8
CLJU_RS08080		germinant nutrient receptor-associated lipoprotein, GerC family, putative	BT	2.2	2.1
CLJU_RS08345		CW_binding_2 domain repeat surface protein (CW_binding_2, CW_binding_2, CW_binding_2)	BT	2.2	1.8
CLJU_RS08355	rodA-2	cell shape-determining N-acetylglucosaminyl-N-acetylmuramyl-(pentapeptide)-diphospho-undecaprenol flippase RodA	BT	1.6	2.8
CLJU_RS08380		peptidase, putative	3	2.4	3.7
CLJU_RS09055		germinant nutrient receptor-associated protein, GerC family, putative	BT	3.3	2.3
CLJU_RS09155		CW_binding_2 domain repeat surface protein (CW_binding_2, CW_binding_2, CW_binding_2)	BT	3	2.2
CLJU_RS09300		glycosyltransferase and SAM-dependent methyltransferase, putative	BT	6.3	5.2
CLJU_RS09570	yraF	spore coat protein F-related protein YraF	BT	2.4	1.3
CLJU_RS09575	adhB	zinc-dependent alcohol dehydrogenase	BT	3.2	1.7
CLJU_RS09580	yraE	spore coat protein F-related protein YraE	BT	2.4	1.4
CLJU_RS09650		UDP-glucose--sn-1,2-diacylglycerol 3-alpha-glucosyltransferase family protein	BT	2	4.7
CLJU_RS10265		protein of unknown function, DUF421 and DUF1657-containing	BT	2.6-1	2.1-1
CLJU_RS10270	spoVAC	stage V sporulation protein SpoVAC	BT	2.9-1	2.5-1
CLJU_RS10730	sspC	small acid-soluble spore protein	BT	2.1	2.1
CLJU_RS12035		serpin domain serine protease inhibitor	BT	3.2	3.1
CLJU_RS12355	ltaS-2	poly-sn-glycerol-1-phosphate lipoteichoic acid synthase, putative	2.1	2.1	1.5
CLJU_RS13080		nucleotidyltransferase	BT	3	2.7
CLJU_RS13085		glycosyltransferase	BT	2.3	1.8
CLJU_RS13090		conserved hypothetical protein	BT	3.1	1.6
CLJU_RS13170	asnO	asparagine synthetase, glutamine-hydrolyzing	2.6	1.6	1.1
CLJU_RS13175		polysaccharide deacetylase domain protein	2.5	1.6	1
CLJU_RS21380		surface protein, Big_5 domain-containing	2.4	2.4	2.3
CLJU_RS14005		polysaccharide deacetylase	BT	2.3	1.7
CLJU_RS14695		spore coat protein F-related protein	BT	2.3-1	1.1
CLJU_RS14700		repeat-containing protein	BT	1.4-1	2.6
CLJU_RS14705	sspH	small acid-soluble spore protein, H-type	4.8	1.1	2
CLJU_RS14745		CW_binding_2 domain repeat surface protein, prenyltransferase-like domain-containing (CW_binding_2, CW_binding_2, CW_binding_2, Prenyltrans_2)	BT	2.4	2.3
CLJU_RS14810	lyc	peptidoglycan 1,4-beta-N-acetylmuramidase	BT	2.1	2.7
CLJU_RS15875		peptidase MA superfamily protein	BT	2.0-1	2.5
CLJU_RS16055		N-acetylmuramyl-L-alanine amidase (PGRP, PG_binding_1)	BT	3.6	3
CLJU_RS16275	splB	DNA (5R)-5,6-dihydro-5-(thymidin-7-yl)thymidine lyase	BT	2	1
CLJU_RS16450		phospholipid--alcohol O-(sn-1-acyl)transferase, putative	1.3	2.4	2.1
CLJU_RS16465		spore coat protein CotJA	BT	3.3	29.1
CLJU_RS16470		spore coat protein CotJB	BT	1.9	11.5
CLJU_RS16475		spore coat protein CotJC	BT	2.6	7.3
CLJU_RS16510		periplasmic protein of unknown function (PG_binding_4, VanW)	3.2	2.9	2.5
CLJU_RS16765		glycosyltransferase, WecG/TagA/CpsF superfamily	1.1-1	2.2	1.3
CLJU_RS16780		undecaprenyl-diphospho-oligosaccharide flippase	1.8-1	2.3-1	2.8-1
CLJU_RS16785		glycosyltransferase	1.8-1	1.6-1	2.1-1
CLJU_RS16790		cell wall polysaccharide polymerase, putative	1.8-1	2.3-1	2.7-1
CLJU_RS16820		undecaprenyl-diphospho-oligosaccharide flippase	2.2-1	1.8-1	2.5-1
CLJU_RS16835		glycosyltransferase, ExoA family	1.6-1	2.4-1	2.1-1
CLJU_RS17695		germinant nutrient receptor-associated lipoprotein, GerC family, putative	BT	2	1.2-1
CLJU_RS17705		germinant nutrient receptor-associated membrane protein, GerB family, putative	BT	3.4	1.4
CLJU_RS17880		CW_binding_2 domain repeat surface protein (CW_binding_2, CW_binding_2, CW_binding_2)	3.1	2.2	1.8
CLJU_RS18225		lytic transglycosylase domain protein	1.4-1	2.0-1	1.1-1
CLJU_RS19060		SGNH hydrolase, sialate O-acetylesterase-like subfamily	BT	2.3	1.6
CLJU_RS19125		germinant nutrient receptor protein, GerA family, putative	BT	14.7	4.8
CLJU_RS19130		germinant nutrient receptor-associated membrane protein, GerB family, putative	BT	8.5	4.6
CLJU_RS19135		germinant nutrient receptor-associated lipoprotein, GerC family, putative	BT	7.7	2.3
CLJU_RS19140		membrane protein, GtrA superfamily	BT	6.2	2.6
CLJU_RS19145		undecaprenyl-phosphate glycosyltransferase, DPM1-like family	BT	3.7	2.3
CLJU_RS19150		undecaprenyl-phosphate--protein glycosyltransferase, putative	BT	2.1	2.7
CLJU_RS19185		germinant nutrient receptor protein, GerA family, putative	BT	4.8	6
CLJU_RS19190		germinant nutrient receptor-associated lipoprotein, GerC family, putative	BT	3.9	5.3
CLJU_RS19195		germinant nutrient receptor-associated membrane protein, GerB family, putative	BT	2.7	3.7
CLJU_RS19215		germinant nutrient receptor protein, GerA family, putative	BT	7.4	4.9
CLJU_RS19220		germinant nutrient receptor-associated lipoprotein, GerC family, putative	BT	6.8	4.4
CLJU_RS19225		membrane protein, putative	BT	6.8	4.6
CLJU_RS19230		germinant nutrient receptor-associated membrane protein, GerB family, putative	BT	6.6	4.2
CLJU_RS19235		germinant nutrient receptor-associated membrane protein, GerB family, putative	BT	4.3	2.7
CLJU_RS19300		N-acetylmuramyl-L-alanine amidase (MurNAc-LAA)	BT	5.1	2.5
CLJU_RS19405		electron transfer flavoprotein, beta subunit	BT	1.8-1	2.2-1
CLJU_RS19410	mmgC	short-chain acyl-CoA dehydrogenase	BT	1.9-1	2.3-1
CLJU_RS19415		acyl-CoA--carboxylate coenzyme A transferase, family III	BT	2.0-1	2.6-1
CLJU_RS19420		acyl-CoA dehydrogenase	1.6-1	1.7-1	2.1-1
CLJU_RS19890	alr-3	alanine racemase	BT	2	2.7
CLJU_RS20035		glutamine amidotransferase, putative	BT	1.1-1	2
CLJU_RS20515	yabQ	spore cortex biosynthesis protein YabQ	2.1-1	2.4-1	4.0-1
CLJU_RS20520	yabP	spore coat biogenesis forespore outer membrane protein YabP	1.1-1	1.8-1	2.3-1
CLJU_RS20540	spoVB	stage V sporulation membrane protein SpoVB	BT	2.6	2.5
CLJU_RS20545	spoVT	stage V sporulation transcriptional regulator SpoVT	BT	3.9	1.7
CLJU_RS20600	murC	UDP-N-acetylmuramate--L-alanine ligase	1.1-1	2.1-1	2.9-1
CLJU_RS20900		membrane protein, GtrA superfamily	BT	2.2	2.5
CLJU_RS21100	ytvI	sporulation membrane protein YtvI	BT	2.7	3.3
BT = below threshold for detection of differential expression, log2 RPKM < 5

## Sheet: Table S10
Supplementary Table S10. Upregulation of corrinoid-dependent methyl group transfer genes and folate uptake genes and downregulation of folate biosynthesis genes under lithotrophic conditions. Fold changes are given; those for which the p values were not significant are in grey.
Locus tag	Gene	Functional annotation	H2/CO2 versus fructose	H2/CO2 versus fructose microarray	Syngas versus fructose microarray
			RNA-Seq
Cob(I)amide methyltransferases and linked genes
CLJU_RS03695		pterin-binding protein, putative	BT	1.5	1.6
and/or
CLJU_RS03720
CLJU_RS03700		methyl-Co(III)-5-hydroxybenzimidazolylcobamide-binding protein	BT	1.8	1.9
and/or
CLJU_RS03725
CLJU_RS03705		cob(I)amide methyltransferase, putative	BT	2.4	2.2
CLJU_RS03710		corrinoid reductive activation/regeneration ATPase	2.3	1.8	1.9
CLJU_RS03715		helix-turn-helix transcriptional regulator, PucR family (HTH_30)	2	1.6	1.6
CLJU_RS03730		cob(I)amide methyltransferase, putative	5.8	2.3	2.1
CLJU_RS07360		helix-turn-helix transcriptional regulator, PucR family (HTH_30)	2.7	2	1.1
CLJU_RS09355		GTPase, putative	3.9	2.6	1.5
CLJU_RS09360		cob(I)amide methyltransferase, putative	2.6	1.8	1.3
CLJU_RS09365		cob(I)amide methyltransferase, putative	1.7	1.5	1.3
CLJU_RS09370		methyl-Co(III)-5-hydroxybenzimidazolylcobamide-binding protein	2.4	1.5	1.3
CLJU_RS09375		methylcob(III)amide--coenzyme M methyltransferase, putative	2.4	1.5	1.3
CLJU_RS09380		corrinoid reductive activation/regeneration ATPase	2.3	1.7	1.4
CLJU_RS10090		membrane protein, major facilitator superfamily	BT	1.5-1	1.8-1
CLJU_RS10095		methyl-Co(III)-5-hydroxybenzimidazolylcobamide-binding protein	3.5	1.8	2.1
CLJU_RS10100		cob(I)amide methyltransferase, putative	4.2	3.4	3.5
CLJU_RS10105		cob(I)amide methyltransferase, putative	BT	1.7	1.3
CLJU_RS10175		corrinoid reductive activation/regeneration ATPase	2.7	1.9	1.6
CLJU_RS10180		helix-turn-helix transcriptional regulator, PucR family (HTH_30)	3.2	2.5	1.5
CLJU_RS10360		(R)-2-hydroxyacyl-CoA dehydratase YjiM	2.2	2	2.5
CLJU_RS10365		cob(I)amide methyltransferase, putative	BT	2.8	4.2
CLJU_RS10370		membrane protein, major facilitator superfamily	BT	3.4	4.2
CLJU_RS11195		helix-turn-helix transcriptional regulator, PucR family (HTH_30)	4.8	4.3	3.2
CLJU_RS11190		cob(I)amide methyltransferase, putative	BT	10	4.5
CLJU_RS11185		membrane protein, major facilitator superfamily	BT	7.8	3.7
CLJU_RS21345		cob(I)amide methyltransferase, putative, frameshifted	missing	missing	missing
CLJU_RS11175		membrane protein, major facilitator superfamily	BT	1.5	1.6
CLJU_RS12315		helix-turn-helix transcriptional regulator, PucR family (HTH_30)	BT	2.3	1.4
CLJU_RS12310		cob(I)amide methyltransferase, putative	BT	2.4	2.1
CLJU_RS12305		membrane protein, major facilitator superfamily	BT	2	1.5
CLJU_RS12300		cob(I)amide methyltransferase, putative	1.5	2	1.6
CLJU_RS14945		cob(I)amide methyltransferase, putative	BT	1.8	2.5
CLJU_RS17120		helix-turn-helix transcriptional regulator, PucR family (HTH_30)	BT	1.0-1	1.0-1
CLJU_RS17125		cob(I)amide methyltransferase, putative	10.2	7.5	3
CLJU_RS17760		membrane protein, major facilitator superfamily	BT	2.5	1.2
Folate uptake genes
CLJU_RS11510	folT	folate energy-coupling module-dependent ABC transporter, membrane protein, putative	6.5	4.6	2.5
CLJU_RS12050	dfrA	dihydrofolate reductase	3.7	2.6	2
Folate biosynthesis genes
CLJU_RS01130	rpiB	ribose-5-phosphate isomerase B	1.9-1	1.7-1	2.3-1
CLJU_RS20580	prsA	ribose-5-phosphate 1-pyrophosphokinase	1.5-1	1.6-1	2.3-1
CLJU_RS14385	aroB	3-dehydroquinate synthase	2.2-1	1.4-1	1.5-1
CLJU_RS14360	aroK	shikimate kinase	1.7-1	2.0-1	2.3-1
CLJU_RS14380	aroA	3-phosphoshikimate 1-carboxyvinyltransferase	2.0-1	1.3-1	1.3-1
CLJU_RS17720	pabA	4-amino-4-deoxychorismate synthase, glutamine amidotransferase subunit	BT	1.2	2.3-1
CLJU_RS17715	pabB	4-amino-4-deoxychorismate synthase, catalytic subunit	BT	1.1	2.2-1
CLJU_RS17710	pabC	4-amino-4-deoxychorismate lyase	BT	1.2	2.3-1
BT = below threshold for detection of differential expression, log2 RPKM < 5

[truncated: 6 more sheets: Table S11, Table S12, Table S13, Table S14, Table S15, Table S16]
